# Supplementary material for: Spatiotemporal variation of mammalian protein complex stoichiometries
Source: Genome Biol. 2016 Mar 14;17:47. doi: 10.1186/s13059-016-0912-5 (PMC4791834; doi:10.1186/s13059-016-0912-5)
Supplement: Additional file 2: — Table listing the protein complex resource. (XLSX 42 kb) [file 13059_2016_912_MOESM2_ESM.xlsx]

## Sheet: TableS1.txt
Complex ID	# of members	Source	Complex Name	Original source	Original source identifier	Original source species	Reference (PMID)	Member identifiers (human Ensembl gene)
embl_complex_001	40	Manual annotation	26S Proteasome	Literature	NA	Human	17323924	ENSG00000222028 ENSG00000108671 ENSG00000197170 ENSG00000110801 ENSG00000115233 ENSG00000101182 ENSG00000108344 ENSG00000101843 ENSG00000165916 ENSG00000008018 ENSG00000129084 ENSG00000106588 ENSG00000100567 ENSG00000041357 ENSG00000236443 ENSG00000239836 ENSG00000143106 ENSG00000159377 ENSG00000142507 ENSG00000100804 ENSG00000161057 ENSG00000205220 ENSG00000013275 ENSG00000099341 ENSG00000108294…
embl_complex_002	28	Manual annotation	Nuclear pore complex (NPC)	Literature	NA	Human	22577827	ENSG00000155561 ENSG00000095319 ENSG00000102900 ENSG00000113569 ENSG00000163002 ENSG00000069248 ENSG00000030066 ENSG00000111581 ENSG00000125450 ENSG00000085415 ENSG00000157020 ENSG00000075188 ENSG00000120253 ENSG00000047410 ENSG00000093000 ENSG00000124789 ENSG00000058804 ENSG00000132182 ENSG00000135213 ENSG00000213024 ENSG00000138750 ENSG00000126883 ENSG00000119392 ENSG00000108559 ENSG00000153201…
embl_complex_003	21	Manual annotation	Mediator	CCI	AM000090	Human	21620140	ENSG00000108510 ENSG00000180182 ENSG00000175221 ENSG00000042429 ENSG00000130772 ENSG00000156603 ENSG00000125686 ENSG00000124641 ENSG00000112282 ENSG00000008838 ENSG00000104973 ENSG00000105085 ENSG00000160563 ENSG00000118579 ENSG00000063322 ENSG00000164758 ENSG00000136146 ENSG00000133997 ENSG00000155868 ENSG00000159479 ENSG00000141026
embl_complex_004	19	Manual annotation	BAF complex	Literature	NA	Human	17640523	ENSG00000075624 ENSG00000267807 ENSG00000136518 ENSG00000077080 ENSG00000117713 ENSG00000049618 ENSG00000080503 ENSG00000127616 ENSG00000099956 ENSG00000173473 ENSG00000139613 ENSG00000066117 ENSG00000073584 ENSG00000082014 ENSG00000163939 ENSG00000130024 ENSG00000205683 ENSG00000011332 ENSG00000133884
embl_complex_005	18	Manual annotation	Integrator	CCI	AM000088	Human	21620140	ENSG00000064102 ENSG00000146576 ENSG00000165359 ENSG00000104613 ENSG00000127054 ENSG00000138785 ENSG00000164880 ENSG00000108506 ENSG00000262826 ENSG00000149262 ENSG00000185085 ENSG00000102786 ENSG00000143493 ENSG00000164941 ENSG00000104299 ENSG00000139579 ENSG00000173559 ENSG00000148153
embl_complex_006	18	Manual annotation	Spliceosome-A	Literature	NA	Human	22365833	ENSG00000154473 ENSG00000060339 ENSG00000008128 ENSG00000123144 ENSG00000100201 ENSG00000108654 ENSG00000089280 ENSG00000102241 ENSG00000007392 ENSG00000196504 ENSG00000182872 ENSG00000100461 ENSG00000119707 ENSG00000131051 ENSG00000003756 ENSG00000168066 ENSG00000105705 ENSG00000113649
embl_complex_007	17	Manual annotation	Large Drosha complex	CORUM	1332	Human	15531877	ENSG00000079785 ENSG00000100201 ENSG00000215301 ENSG00000108654 ENSG00000109606 ENSG00000182944 ENSG00000089280 ENSG00000169045 ENSG00000099783 ENSG00000153187 ENSG00000105323 ENSG00000152795 ENSG00000143621 ENSG00000129351 ENSG00000125970 ENSG00000172660 ENSG00000120948
embl_complex_008	16	Manual annotation	Survival of motor neuron (SMN) complex	CORUM	1142	Human	10601333	ENSG00000064703 ENSG00000179409 ENSG00000082516 ENSG00000152147 ENSG00000142252 ENSG00000046647 ENSG00000092208 ENSG00000205571 ENSG00000125835 ENSG00000167088 ENSG00000125743 ENSG00000100028 ENSG00000182004 ENSG00000139343 ENSG00000143977 ENSG00000023734
embl_complex_009	16	Manual annotation	Polycomb-group repressive complex 1 (PRC1)	Literature	NA	Human	22325352	ENSG00000115289 ENSG00000056661 ENSG00000185619 ENSG00000180628 ENSG00000156374 ENSG00000168283 ENSG00000262762 ENSG00000141582 ENSG00000183741 ENSG00000100307 ENSG00000262572 ENSG00000111752 ENSG00000134686 ENSG00000173889 ENSG00000226788 ENSG00000121481
embl_complex_010	15	Manual annotation	Spliceosome-C	Literature	NA	Human	22365833	ENSG00000105298 ENSG00000143751 ENSG00000136819 ENSG00000018610 ENSG00000183258 ENSG00000101452 ENSG00000105058 ENSG00000071859 ENSG00000145945 ENSG00000076650 ENSG00000142546 ENSG00000138398 ENSG00000240344 ENSG00000113593 ENSG00000123154
embl_complex_011	15	Manual annotation	TAF complex	CCI	AM000232	Human	21620140	ENSG00000263302 ENSG00000166337 ENSG00000064995 ENSG00000120656 ENSG00000122728 ENSG00000147133 ENSG00000064313 ENSG00000165632 ENSG00000141384 ENSG00000130699 ENSG00000148835 ENSG00000106290 ENSG00000178913 ENSG00000137413 ENSG00000187325
embl_complex_012	14	Manual annotation	Exon Junction Complex (EJC)	Literature	NA	Human	21289489	ENSG00000141543 ENSG00000131795 ENSG00000162385 ENSG00000111196 ENSG00000108349 ENSG00000205937 ENSG00000169062 ENSG00000125351 ENSG00000133226 ENSG00000183684 ENSG00000100941 ENSG00000100813 ENSG00000150459 ENSG00000170473
embl_complex_013	13	Manual annotation	SIN3 complex	CCI	AM000026	Human	21620140	ENSG00000032219 ENSG00000054267 ENSG00000114439 ENSG00000100916 ENSG00000174744 ENSG00000139146 ENSG00000153487 ENSG00000168556 ENSG00000164105 ENSG00000111707 ENSG00000169375 ENSG00000136715 ENSG00000164576
embl_complex_014	13	Manual annotation	CENP-A NAC-CAD complex	CORUM	1179	Human	16622419	ENSG00000175279 ENSG00000145241 ENSG00000153044 ENSG00000123219 ENSG00000120334 ENSG00000100162 ENSG00000166451 ENSG00000138092 ENSG00000188312 ENSG00000031691 ENSG00000102901 ENSG00000142856 ENSG00000151725
embl_complex_015	13	Manual annotation	NuRD complex	CCI	AM000052	Human	21620140	ENSG00000111642 ENSG00000116478 ENSG00000196591 ENSG00000071655 ENSG00000149480 ENSG00000162521 ENSG00000102054 ENSG00000182979 ENSG00000057935 ENSG00000134046 ENSG00000170004 ENSG00000167491 ENSG00000261992
embl_complex_016	12	Manual annotation	CCR4-NOT complex	CCI	AM000052	Human	21620140	ENSG00000158435 ENSG00000138767 ENSG00000125107 ENSG00000111596 ENSG00000088038 ENSG00000080802 ENSG00000113300 ENSG00000198791 ENSG00000155508 ENSG00000182973 ENSG00000144580 ENSG00000149115
embl_complex_017	12	Manual annotation	INO80 complex	CCI	AM000096	Human	21620140	ENSG00000101442 ENSG00000113812 ENSG00000115274 ENSG00000153391 ENSG00000114933 ENSG00000169592 ENSG00000128908 ENSG00000170322 ENSG00000105619 ENSG00000100811 ENSG00000230797 ENSG00000116750
embl_complex_018	12	Manual annotation	Spliceosome-U2	Literature	NA	Human	22365833	ENSG00000100410 ENSG00000115128 ENSG00000131876 ENSG00000125870 ENSG00000099995 ENSG00000104897 ENSG00000183431 ENSG00000115524 ENSG00000087365 ENSG00000189091 ENSG00000143368 ENSG00000169976
embl_complex_019	12	Manual annotation	STAGA complex	CORUM	475	Human	11564863	ENSG00000259958 ENSG00000189091 ENSG00000196284 ENSG00000119760 ENSG00000152382 ENSG00000171148 ENSG00000166337 ENSG00000120656 ENSG00000135801 ENSG00000162227 ENSG00000263302 ENSG00000261023
embl_complex_020	11	Manual annotation	Exosome	CCI	AM000401	Human	21620140	ENSG00000171311 ENSG00000130713 ENSG00000107371 ENSG00000260189 ENSG00000077348 ENSG00000223496 ENSG00000075914 ENSG00000120699 ENSG00000123737 ENSG00000171824 ENSG00000135698
embl_complex_021	11	Manual annotation	Polycomb-group repressive complex 2 (PRC2)	Literature	NA	Human	21248841	ENSG00000008083 ENSG00000139154 ENSG00000074266 ENSG00000108799 ENSG00000106462 ENSG00000178691 ENSG00000102054 ENSG00000162521 ENSG00000112511 ENSG00000143033 ENSG00000119403
embl_complex_022	11	Manual annotation	KMT2C/D containing complex	Literature	NA	Human	22500810	ENSG00000172534 ENSG00000129691 ENSG00000162961 ENSG00000117222 ENSG00000196363 ENSG00000198646 ENSG00000157212 ENSG00000185928 ENSG00000147050 ENSG00000055609 ENSG00000272333
embl_complex_023	10	Manual annotation	Anaphase promoting complex (APC)	CCI	AM000138	Human	21620140	ENSG00000176248 ENSG00000164162 ENSG00000166295 ENSG00000153107 ENSG00000053900 ENSG00000089053 ENSG00000196510 ENSG00000130177 ENSG00000094880 ENSG00000004897
embl_complex_024	10	Manual annotation	FANC complex	CCI	AM000120	Human	21620140	ENSG00000187741 ENSG00000181544 ENSG00000158169 ENSG00000112039 ENSG00000183161 ENSG00000221829 ENSG00000115392 ENSG00000187790 ENSG00000185504 ENSG00000182983
embl_complex_025	10	Manual annotation	Cohesin complex	CCI	AM000047	Human	21620140	ENSG00000121892 ENSG00000083642 ENSG00000164754 ENSG00000244588 ENSG00000072501 ENSG00000077935 ENSG00000108055 ENSG00000118007 ENSG00000101972 ENSG00000062650
embl_complex_026	10	Manual annotation	Spliceosome-B	Literature	NA	Human	22365833	ENSG00000106211 ENSG00000151657 ENSG00000140259 ENSG00000134748 ENSG00000112739 ENSG00000113141 ENSG00000122692 ENSG00000054118 ENSG00000198258 ENSG00000146007
embl_complex_027	10	Manual annotation	Transcription-export (TREX) complex	Literature	NA	Human	19229134	ENSG00000132661 ENSG00000162231 ENSG00000123136 ENSG00000225073 ENSG00000163634 ENSG00000100296 ENSG00000125676 ENSG00000131652 ENSG00000051596 ENSG00000183684
embl_complex_028	10	Manual annotation	multi-tRNAsynthase complex	CCI	AM000272	Human	21620140	ENSG00000164022 ENSG00000106305 ENSG00000115866 ENSG00000136628 ENSG00000196305 ENSG00000065427 ENSG00000133706 ENSG00000166986 ENSG00000172053 ENSG00000113643
embl_complex_029	10	Manual annotation	RANBP9-containing complex	CCI	AM000208	Human	21620140	ENSG00000114098 ENSG00000141034 ENSG00000101193 ENSG00000090316 ENSG00000128585 ENSG00000010017 ENSG00000141084 ENSG00000153561 ENSG00000162923 ENSG00000119801
embl_complex_030	10	Manual annotation	NuA4/Tip60 HAT complex	CORUM	528	Human	12963728	ENSG00000136518 ENSG00000163875 ENSG00000178028 ENSG00000183495 ENSG00000071243 ENSG00000185787 ENSG00000101189 ENSG00000175792 ENSG00000183207 ENSG00000261023
embl_complex_031	9	Manual annotation	RNA polymerase III core complex	CCI	AM001317	Human	21620140	ENSG00000148606 ENSG00000013503 ENSG00000186141 ENSG00000168495 ENSG00000058600 ENSG00000132664 ENSG00000113356 ENSG00000100413 ENSG00000241258
embl_complex_032	9	Manual annotation	Spliceosome-Bact	Literature	NA	Human	22365833	ENSG00000160799 ENSG00000163510 ENSG00000153015 ENSG00000260380 ENSG00000100023 ENSG00000168438 ENSG00000125352 ENSG00000167978 ENSG00000198783
embl_complex_033	9	Manual annotation	Spliceosome-Prp19	Literature	NA	Human	22365833	ENSG00000096401 ENSG00000132792 ENSG00000261974 ENSG00000109971 ENSG00000171566 ENSG00000102103 ENSG00000110107 ENSG00000116752 ENSG00000084463
embl_complex_034	9	Manual annotation	COREST complex	Literature	NA	Human	21258344	ENSG00000004487 ENSG00000140382 ENSG00000064961 ENSG00000135365 ENSG00000089902 ENSG00000167771 ENSG00000117625 ENSG00000121741 ENSG00000147130
embl_complex_035	9	Manual annotation	RNA polymerase II core complex	CORUM	104	Human	9852112	ENSG00000181222 ENSG00000047315 ENSG00000102978 ENSG00000144231 ENSG00000099817 ENSG00000168002 ENSG00000163882 ENSG00000105258 ENSG00000177700
embl_complex_036	9	Manual annotation	COP9 signalosome	CORUM	2174	Human	9535219	ENSG00000166200 ENSG00000141030 ENSG00000138663 ENSG00000121022 ENSG00000168090 ENSG00000111652 ENSG00000144524 ENSG00000198612 ENSG00000169727
embl_complex_037	8	Manual annotation	TFIIH complex	CCI	AM001965	Human	21620140	ENSG00000104884 ENSG00000163161 ENSG00000183474 ENSG00000110768 ENSG00000145736 ENSG00000111358 ENSG00000234370 ENSG00000272047
embl_complex_038	8	Manual annotation	Spliceosome-U5	Literature	NA	Human	22365833	ENSG00000169217 ENSG00000174243 ENSG00000101161 ENSG00000174231 ENSG00000060688 ENSG00000141759 ENSG00000144028 ENSG00000108883
embl_complex_039	7	Manual annotation	HDAC3/NCOR complex	CCI	AM000028	Human	21620140	ENSG00000132522 ENSG00000171720 ENSG00000141027 ENSG00000196498 ENSG00000177565 ENSG00000101849 ENSG00000092377
embl_complex_040	7	Manual annotation	MCM complex	CCI	AM000372	Human	21620140	ENSG00000073111 ENSG00000112118 ENSG00000104738 ENSG00000100297 ENSG00000076003 ENSG00000166508 ENSG00000197771
embl_complex_041	7	Manual annotation	Nuclear cap binding complex (NCBC)	CORUM	1176	Human	10786834	ENSG00000169045 ENSG00000169813 ENSG00000104897 ENSG00000136937 ENSG00000114503 ENSG00000262472 ENSG00000108424
embl_complex_042	7	Manual annotation	RNA polymerase I core complex	CCI	AM000039	Human	21620140	ENSG00000068654 ENSG00000125630 ENSG00000117877 ENSG00000105849 ENSG00000137054 ENSG00000171453 ENSG00000186184
embl_complex_043	7	Manual annotation	Spliceosome-LSm	Literature	NA	Human	22365833	ENSG00000225998 ENSG00000170860 ENSG00000130520 ENSG00000106355 ENSG00000164167 ENSG00000130332 ENSG00000128534
embl_complex_044	7	Manual annotation	Spliceosome-Sm	Literature	NA	Human	22365833	ENSG00000125835 ENSG00000182004 ENSG00000139343 ENSG00000143977 ENSG00000167088 ENSG00000125743 ENSG00000100028
embl_complex_045	7	Manual annotation	Rap1 complex	CORUM	1193	Human	15100233	ENSG00000020922 ENSG00000143799 ENSG00000113522 ENSG00000132604 ENSG00000166848 ENSG00000079246 ENSG00000196419
embl_complex_046	7	Manual annotation	BP-SMAD complex	CORUM	443	Human	16101586	ENSG00000163161 ENSG00000121742 ENSG00000155090 ENSG00000119950 ENSG00000165916 ENSG00000120693 ENSG00000120708
embl_complex_047	7	Manual annotation	LINC complex	CORUM	5596	Human	17671431	ENSG00000205250 ENSG00000267796 ENSG00000205659 ENSG00000189308 ENSG00000183814 ENSG00000162521 ENSG00000103479
embl_complex_048	6	Manual annotation	PRC1-core complex	CCI	AM000367	Human	21620140	ENSG00000168283 ENSG00000141582 ENSG00000134686 ENSG00000173889 ENSG00000226788 ENSG00000121481
embl_complex_049	6	Manual annotation	Telomeric Complex	Literature	NA	Human	18657499	ENSG00000166848 ENSG00000132604 ENSG00000092330 ENSG00000128513 ENSG00000147601 ENSG00000102977
embl_complex_050	6	Manual annotation	TFIID complex	CORUM	155	Human	9836642	ENSG00000166337 ENSG00000172660 ENSG00000130699 ENSG00000148835 ENSG00000106290 ENSG00000263302
embl_complex_051	6	Manual annotation	DotCom	Literature	NA	Human	22500810	ENSG00000104885 ENSG00000078403 ENSG00000171843 ENSG00000130382 ENSG00000108292 ENSG00000261023
embl_complex_052	6	Manual annotation	Mis12 centromere complex	CORUM	1464	Human	15502821	ENSG00000094916 ENSG00000149636 ENSG00000167842 ENSG00000117697 ENSG00000160783 ENSG00000122952
embl_complex_053	6	Manual annotation	Toposome	CORUM	924	Human	15034300	ENSG00000165732 ENSG00000135829 ENSG00000092199 ENSG00000174231 ENSG00000149136 ENSG00000131747
embl_complex_054	6	Manual annotation	ASCOM complex	CORUM	1400	Human	12482968	ENSG00000167548 ENSG00000055609 ENSG00000198646 ENSG00000117222 ENSG00000127824 ENSG00000224156
embl_complex_055	6	Manual annotation	SRC-3 complex	CORUM	2727	Human	11971985	ENSG00000005339 ENSG00000104365 ENSG00000073009 ENSG00000140396 ENSG00000124151 ENSG00000116747
embl_complex_056	5	Manual annotation	Spliceosome-U4/U6	Literature	NA	Human	22365833	ENSG00000100138 ENSG00000171960 ENSG00000105618 ENSG00000136875 ENSG00000117360
embl_complex_057	5	Manual annotation	Signal recognition particle (SRP) complex	CCI	AM001535	Human	21620140	ENSG00000140319 ENSG00000153037 ENSG00000100883 ENSG00000167881 ENSG00000174780
embl_complex_058	5	Manual annotation	TFIIIC complex	CORUM	1105	Human	9660958	ENSG00000077235 ENSG00000115207 ENSG00000119041 ENSG00000125484 ENSG00000148308
embl_complex_059	5	Manual annotation	Paf complex	CORUM	1167	Human	16307923	ENSG00000134371 ENSG00000198730 ENSG00000166477 ENSG00000006712 ENSG00000140395
embl_complex_060	5	Manual annotation	Replication factor C (RFC) complex	CORUM	2799	Human	9488738	ENSG00000035928 ENSG00000049541 ENSG00000133119 ENSG00000163918 ENSG00000111445
embl_complex_061	5	Manual annotation	Condensin II complex	CORUM	160	Human	14532007	ENSG00000151503 ENSG00000146918 ENSG00000025770 ENSG00000136824 ENSG00000113810
embl_complex_062	5	Manual annotation	Cleavage and polyadenylation specificity factor (CPSF) complex	CORUM	1144	Human	14749727	ENSG00000261230 ENSG00000165934 ENSG00000119203 ENSG00000160917 ENSG00000145216
embl_complex_063	5	Manual annotation	VEGF transcriptional complex	CORUM	298	Human	15735682	ENSG00000125931 ENSG00000164442 ENSG00000179862 ENSG00000100644 ENSG00000168610
embl_complex_064	5	Manual annotation	Origin recognition complex (ORC) complex	CORUM	289	Human	16549788	ENSG00000115942 ENSG00000135336 ENSG00000115947 ENSG00000164815 ENSG00000091651
embl_complex_065	52	COMPLEAT	cytoplasmic ribosomal large subunit	CYC2008	NA	Yeast	11983894	ENSG00000100316 ENSG00000177600 ENSG00000156482 ENSG00000174748 ENSG00000146223 ENSG00000122406 ENSG00000142541 ENSG00000142676 ENSG00000198242 ENSG00000109475 ENSG00000167526 ENSG00000125691 ENSG00000063177 ENSG00000163923 ENSG00000147403 ENSG00000215472 ENSG00000198918 ENSG00000131469 ENSG00000108298 ENSG00000197756 ENSG00000165496 ENSG00000140986 ENSG00000037241 ENSG00000163584 ENSG00000161970…
embl_complex_066	41	COMPLEAT	cytoplasmic ribosomal small subunit	CYC2008	NA	Yeast	10404161	ENSG00000142937 ENSG00000008988 ENSG00000115268 ENSG00000140988 ENSG00000213741 ENSG00000130222 ENSG00000083845 ENSG00000184779 ENSG00000233927 ENSG00000105193 ENSG00000142534 ENSG00000137154 ENSG00000171858 ENSG00000226225 ENSG00000186468 ENSG00000110700 ENSG00000185088 ENSG00000129824 ENSG00000118181 ENSG00000124614 ENSG00000138326 ENSG00000177954 ENSG00000204628 ENSG00000170889 ENSG00000168028…
embl_complex_067	36	COMPLEAT	mitochondrial ribosomal large subunit	CYC2008	NA	Yeast	12392552	ENSG00000135900 ENSG00000159111 ENSG00000082515 ENSG00000156508 ENSG00000142676 ENSG00000125691 ENSG00000204822 ENSG00000149792 ENSG00000259494 ENSG00000130312 ENSG00000158042 ENSG00000183617 ENSG00000185608 ENSG00000182154 ENSG00000197345 ENSG00000174547 ENSG00000137547 ENSG00000106591 ENSG00000161016 ENSG00000262814 ENSG00000055950 ENSG00000166902 ENSG00000171421 ENSG00000105364 ENSG00000112651…
embl_complex_068	35	COMPLEAT	Nucleosomal protein complex	CYC2008	NA	Yeast	9256430	ENSG00000183598 ENSG00000197837 ENSG00000184678 ENSG00000196787 ENSG00000198366 ENSG00000168148 ENSG00000203814 ENSG00000137259 ENSG00000158373 ENSG00000182611 ENSG00000183558 ENSG00000197903 ENSG00000132475 ENSG00000185130 ENSG00000188486 ENSG00000196890 ENSG00000184260 ENSG00000101812 ENSG00000246705 ENSG00000124635 ENSG00000180596 ENSG00000184270 ENSG00000164508 ENSG00000197459 ENSG00000181218…
embl_complex_069	30	COMPLEAT	smc5p-Smc6p complex	CYC2008	NA	Yeast	15738391	ENSG00000182798 ENSG00000147381 ENSG00000198887 ENSG00000187601 ENSG00000107672 ENSG00000123584 ENSG00000179222 ENSG00000176746 ENSG00000163029 ENSG00000046774 ENSG00000156009 ENSG00000183305 ENSG00000185247 ENSG00000198681 ENSG00000185115 ENSG00000177689 ENSG00000176774 ENSG00000213401 ENSG00000124260 ENSG00000156973 ENSG00000198798 ENSG00000214107 ENSG00000169189 ENSG00000156831 ENSG00000182636…
embl_complex_070	23	COMPLEAT	COPII	CYC2008	NA	Yeast	10359606	ENSG00000113615 ENSG00000157020 ENSG00000100934 ENSG00000134970 ENSG00000158604 ENSG00000166557 ENSG00000148396 ENSG00000101310 ENSG00000138802 ENSG00000138674 ENSG00000152700 ENSG00000099203 ENSG00000117500 ENSG00000120341 ENSG00000079332 ENSG00000170348 ENSG00000176986 ENSG00000125991 ENSG00000075826 ENSG00000184840 ENSG00000086598 ENSG00000157315 ENSG00000243414
embl_complex_071	22	COMPLEAT	INO80.com	PINdb	NA	Yeast	10952318,12887900,14645854	ENSG00000188219 ENSG00000108064 ENSG00000159251 ENSG00000267807 ENSG00000077080 ENSG00000128908 ENSG00000113812 ENSG00000196834 ENSG00000222038 ENSG00000196604 ENSG00000163017 ENSG00000127337 ENSG00000175792 ENSG00000143632 ENSG00000114439 ENSG00000107796 ENSG00000075624 ENSG00000101442 ENSG00000153391 ENSG00000183207 ENSG00000136518 ENSG00000169067
embl_complex_072	21	COMPLEAT	Yph1-L	PINdb	NA	Yeast	12110181	ENSG00000100316 ENSG00000163938 ENSG00000161016 ENSG00000107937 ENSG00000171490 ENSG00000134697 ENSG00000196363 ENSG00000122406 ENSG00000138442 ENSG00000260501 ENSG00000100029 ENSG00000137876 ENSG00000242372 ENSG00000182899 ENSG00000125691 ENSG00000196981 ENSG00000215472 ENSG00000261236 ENSG00000130119 ENSG00000174444 ENSG00000140986
embl_complex_073	21	COMPLEAT	mitochondrial ribosomal small subunit	CYC2008	NA	Yeast	12392552	ENSG00000135972 ENSG00000115268 ENSG00000148090 ENSG00000249773 ENSG00000122140 ENSG00000116898 ENSG00000048544 ENSG00000061794 ENSG00000165792 ENSG00000120333 ENSG00000125445 ENSG00000181991 ENSG00000243927 ENSG00000187145 ENSG00000132676 ENSG00000181610 ENSG00000214517 ENSG00000163319 ENSG00000144029 ENSG00000226225 ENSG00000182180
embl_complex_074	21	COMPLEAT	H+-transporting ATPase, vacuolar	CYC2008	NA	Yeast	11592965	ENSG00000114573 ENSG00000143882 ENSG00000250565 ENSG00000033627 ENSG00000147416 ENSG00000116039 ENSG00000117410 ENSG00000100554 ENSG00000110719 ENSG00000128524 ENSG00000206445 ENSG00000263014 ENSG00000105929 ENSG00000185344 ENSG00000147614 ENSG00000185883 ENSG00000047249 ENSG00000155097 ENSG00000131100 ENSG00000159720 ENSG00000136888
embl_complex_075	19	COMPLEAT	RSC	PINdb	NA	Yeast	11336698,12417720,14729968,11931764,10619019,9844636,9154831,8980231,16204215,11304548	ENSG00000080503 ENSG00000115073 ENSG00000044574 ENSG00000109971 ENSG00000082014 ENSG00000127616 ENSG00000163939 ENSG00000139613 ENSG00000138107 ENSG00000235941 ENSG00000173110 ENSG00000099956 ENSG00000226704 ENSG00000173473 ENSG00000108604 ENSG00000155304 ENSG00000136518 ENSG00000126803 ENSG00000066117
embl_complex_076	19	COMPLEAT	H3.3 com	PINdb	NA	Human	14718166,20504901	ENSG00000143799 ENSG00000132780 ENSG00000102054 ENSG00000085224 ENSG00000118900 ENSG00000253729 ENSG00000197837 ENSG00000129484 ENSG00000100084 ENSG00000105011 ENSG00000079246 ENSG00000131747 ENSG00000206279 ENSG00000099991 ENSG00000128708 ENSG00000162521 ENSG00000132475 ENSG00000111875 ENSG00000196497
embl_complex_077	19	COMPLEAT	ELL.com	PINdb	NA	Human	21896721	ENSG00000102054 ENSG00000147050 ENSG00000048028 ENSG00000006704 ENSG00000144597 ENSG00000145088 ENSG00000196363 ENSG00000004487 ENSG00000183878 ENSG00000082258 ENSG00000139687 ENSG00000105656 ENSG00000072364 ENSG00000129315 ENSG00000136807 ENSG00000116478 ENSG00000172493 ENSG00000162521 ENSG00000196591
embl_complex_078	19	COMPLEAT	AF4.com	PINdb	NA	Human	21896721	ENSG00000187555 ENSG00000112282 ENSG00000128886 ENSG00000130382 ENSG00000144597 ENSG00000136146 ENSG00000082258 ENSG00000105656 ENSG00000072364 ENSG00000105085 ENSG00000129315 ENSG00000136807 ENSG00000099917 ENSG00000008838 ENSG00000172493 ENSG00000042429 ENSG00000187735 ENSG00000168517 ENSG00000171843
embl_complex_079	18	COMPLEAT	Tubulins	CYC2008	NA	Yeast	15321725	ENSG00000137267 ENSG00000167552 ENSG00000188229 ENSG00000264528 ENSG00000167553 ENSG00000176014 ENSG00000152086 ENSG00000123416 ENSG00000101162 ENSG00000104833 ENSG00000075886 ENSG00000183785 ENSG00000137285 ENSG00000263440 ENSG00000261456 ENSG00000224156 ENSG00000127824 ENSG00000198211
embl_complex_080	16	COMPLEAT	mRNA cleavage factor complex (CFI)	CYC2008	NA	Yeast	11344258	ENSG00000135486 ENSG00000122566 ENSG00000153944 ENSG00000071626 ENSG00000197451 ENSG00000176102 ENSG00000131795 ENSG00000172409 ENSG00000138668 ENSG00000101811 ENSG00000177733 ENSG00000177613 ENSG00000165494 ENSG00000152795 ENSG00000170144 ENSG00000135097
embl_complex_081	16	COMPLEAT	emerin C52	PINdb	NA	Human	17620012	ENSG00000167088 ENSG00000102119 ENSG00000143321 ENSG00000126351 ENSG00000140575 ENSG00000129351 ENSG00000165119 ENSG00000128534 ENSG00000134308 ENSG00000104824 ENSG00000166165 ENSG00000153187 ENSG00000108953 ENSG00000166181 ENSG00000108561 ENSG00000150593
embl_complex_082	16	COMPLEAT	F0/F1 ATP synthase (complex V)	CYC2008	NA	Yeast	9857174	ENSG00000159199 ENSG00000167283 ENSG00000130770 ENSG00000198899 ENSG00000154518 ENSG00000135390 ENSG00000167863 ENSG00000165629 ENSG00000228253 ENSG00000263005 ENSG00000152234 ENSG00000110955 ENSG00000124172 ENSG00000241837 ENSG00000099624 ENSG00000116459
embl_complex_083	16	COMPLEAT	HCF-1N	PINdb	NA	Human	12670868	ENSG00000172534 ENSG00000170606 ENSG00000102054 ENSG00000099381 ENSG00000044574 ENSG00000109971 ENSG00000147162 ENSG00000111707 ENSG00000116478 ENSG00000129691 ENSG00000080824 ENSG00000162521 ENSG00000169375 ENSG00000196363 ENSG00000196591 ENSG00000185591
embl_complex_084	16	COMPLEAT	CtBP	PINdb	NA	Human	12700765	ENSG00000236759 ENSG00000124782 ENSG00000153046 ENSG00000181090 ENSG00000116478 ENSG00000148516 ENSG00000089902 ENSG00000175029 ENSG00000171940 ENSG00000117625 ENSG00000196233 ENSG00000159692 ENSG00000196591 ENSG00000141582 ENSG00000004487 ENSG00000169554
embl_complex_085	15	COMPLEAT	Rpd3L complex	CYC2008	NA	Yeast	16286007	ENSG00000127511 ENSG00000174744 ENSG00000153487 ENSG00000102054 ENSG00000005483 ENSG00000111653 ENSG00000171720 ENSG00000168556 ENSG00000116478 ENSG00000071243 ENSG00000162521 ENSG00000169375 ENSG00000139990 ENSG00000196591 ENSG00000100916
embl_complex_086	15	COMPLEAT	COMPASS complex	CYC2008	NA	Yeast	11742990	ENSG00000006459 ENSG00000162961 ENSG00000139718 ENSG00000196981 ENSG00000112981 ENSG00000099381 ENSG00000154832 ENSG00000164091 ENSG00000129691 ENSG00000101191 ENSG00000108799 ENSG00000196363 ENSG00000117222 ENSG00000118058 ENSG00000106462
embl_complex_087	14	COMPLEAT	heterotrimeric G-protein complex	CYC2008	NA	Yeast	8417317	ENSG00000134183 ENSG00000111664 ENSG00000069966 ENSG00000128266 ENSG00000087258 ENSG00000114450 ENSG00000214415 ENSG00000078369 ENSG00000085433 ENSG00000114349 ENSG00000065135 ENSG00000263156 ENSG00000172354 ENSG00000127955
embl_complex_088	14	COMPLEAT	emerin C32	PINdb	NA	Human	17620012	ENSG00000162961 ENSG00000102119 ENSG00000173473 ENSG00000177565 ENSG00000171720 ENSG00000089902 ENSG00000116478 ENSG00000111642 ENSG00000150459 ENSG00000101849 ENSG00000139613 ENSG00000130726 ENSG00000136146 ENSG00000099956
embl_complex_089	14	COMPLEAT	Sin3-CI	PINdb	NA	Human	11784859	ENSG00000153487 ENSG00000102054 ENSG00000173473 ENSG00000116478 ENSG00000127616 ENSG00000169375 ENSG00000139613 ENSG00000162521 ENSG00000136518 ENSG00000032219 ENSG00000196591 ENSG00000099956 ENSG00000066117 ENSG00000164105
embl_complex_090	14	COMPLEAT	SNARE complex	CYC2008	NA	Yeast	10048921	ENSG00000111450 ENSG00000117533 ENSG00000139190 ENSG00000106089 ENSG00000092531 ENSG00000118640 ENSG00000049245 ENSG00000132639 ENSG00000220205 ENSG00000103496 ENSG00000099365 ENSG00000166900 ENSG00000135604 ENSG00000178750
embl_complex_091	13	COMPLEAT	HMC Complex	CYC2008	NA	Yeast	11689685	ENSG00000226704 ENSG00000166598 ENSG00000140403 ENSG00000096384 ENSG00000109971 ENSG00000138709 ENSG00000086061 ENSG00000080824 ENSG00000126803 ENSG00000235941 ENSG00000069345 ENSG00000155506 ENSG00000173110
embl_complex_092	13	COMPLEAT	emerin C25	PINdb	NA	Human	17620012	ENSG00000107949 ENSG00000136715 ENSG00000167088 ENSG00000102119 ENSG00000225998 ENSG00000165119 ENSG00000128534 ENSG00000132485 ENSG00000138385 ENSG00000108953 ENSG00000145907 ENSG00000166913 ENSG00000105401
embl_complex_093	12	COMPLEAT	E2F6.com-1	PINdb	NA	Human	12004135	ENSG00000169016 ENSG00000125952 ENSG00000236759 ENSG00000185513 ENSG00000198176 ENSG00000181090 ENSG00000156374 ENSG00000121481 ENSG00000015153 ENSG00000174197 ENSG00000226788 ENSG00000122565
embl_complex_094	12	COMPLEAT	telomerase	PINdb	NA	Human	18082603	ENSG00000164362 ENSG00000125835 ENSG00000155858 ENSG00000092199 ENSG00000135372 ENSG00000130119 ENSG00000182004 ENSG00000100028 ENSG00000153187 ENSG00000145912 ENSG00000130826 ENSG00000182117
embl_complex_095	12	COMPLEAT	STE5-MAPK complex	CYC2008	NA	Yeast	8062390	ENSG00000198909 ENSG00000176601 ENSG00000069956 ENSG00000169032 ENSG00000087095 ENSG00000141639 ENSG00000197442 ENSG00000166484 ENSG00000100030 ENSG00000126934 ENSG00000180815 ENSG00000102882
embl_complex_096	12	COMPLEAT	Cytochrome c oxidase (complex IV)	CYC2008	NA	Yeast	7851399	ENSG00000135940 ENSG00000127184 ENSG00000160471 ENSG00000198712 ENSG00000198938 ENSG00000111775 ENSG00000198804 ENSG00000178741 ENSG00000131143 ENSG00000156885 ENSG00000131055 ENSG00000126267
embl_complex_097	11	COMPLEAT	SPB components	CYC2008	NA	Yeast	15872084	ENSG00000160014 ENSG00000187672 ENSG00000119397 ENSG00000239605 ENSG00000122966 ENSG00000129007 ENSG00000177380 ENSG00000146950 ENSG00000145147 ENSG00000147324 ENSG00000178363
embl_complex_098	11	COMPLEAT	eIF3	CYC2008	NA	Yeast	10358023	ENSG00000184110 ENSG00000084623 ENSG00000132361 ENSG00000160633 ENSG00000104131 ENSG00000205609 ENSG00000106263 ENSG00000130254 ENSG00000130811 ENSG00000137776 ENSG00000107581
embl_complex_099	11	COMPLEAT	Arp2/3 protein complex	CYC2008	NA	Yeast	10377407	ENSG00000136950 ENSG00000106526 ENSG00000130429 ENSG00000162704 ENSG00000115091 ENSG00000241553 ENSG00000138071 ENSG00000163466 ENSG00000241685 ENSG00000133627 ENSG00000111229
embl_complex_100	11	COMPLEAT	NuA3 histone acetyltransferase complex	CYC2008	NA	Yeast	12077334	ENSG00000077684 ENSG00000156983 ENSG00000127337 ENSG00000153487 ENSG00000096070 ENSG00000136504 ENSG00000172977 ENSG00000102221 ENSG00000100425 ENSG00000043143 ENSG00000163875
embl_complex_101	11	COMPLEAT	Kornberg's mediator (SRB) complex	CYC2008	NA	Yeast	15477388	ENSG00000112237 ENSG00000132964 ENSG00000133398 ENSG00000155111 ENSG00000108590 ENSG00000133997 ENSG00000180182 ENSG00000155868 ENSG00000161920 ENSG00000152944 ENSG00000163207
embl_complex_102	11	COMPLEAT	mitochondrial pyruvate dehydrogenase complex	CYC2008	NA	Yeast	16643908	ENSG00000131828 ENSG00000103507 ENSG00000248098 ENSG00000164951 ENSG00000172840 ENSG00000163114 ENSG00000067992 ENSG00000091140 ENSG00000110435 ENSG00000168291 ENSG00000263032
embl_complex_103	11	COMPLEAT	COPI	CYC2008	NA	Yeast	1461285	ENSG00000111481 ENSG00000005243 ENSG00000122218 ENSG00000105669 ENSG00000242247 ENSG00000095139 ENSG00000266779 ENSG00000181789 ENSG00000184432 ENSG00000129083 ENSG00000149182
embl_complex_104	11	COMPLEAT	Cdc28p/Clb5p complex	CYC2008	NA	Yeast	8319908	ENSG00000164885 ENSG00000175305 ENSG00000145386 ENSG00000147082 ENSG00000133101 ENSG00000134057 ENSG00000248333 ENSG00000157456 ENSG00000123374 ENSG00000170312 ENSG00000250506
embl_complex_105	10	COMPLEAT	Sro1p/Sec4p/Sec9p complex	CYC2008	NA	Yeast	16390997	ENSG00000167461 ENSG00000145087 ENSG00000073350 ENSG00000143545 ENSG00000166128 ENSG00000092531 ENSG00000131899 ENSG00000164506 ENSG00000132639 ENSG00000084733
embl_complex_106	10	COMPLEAT	chaperonin-containing T-complex	CYC2008	NA	Yeast	7908441	ENSG00000150753 ENSG00000166226 ENSG00000120438 ENSG00000146731 ENSG00000163468 ENSG00000135624 ENSG00000132141 ENSG00000198445 ENSG00000156261 ENSG00000115484
embl_complex_107	10	COMPLEAT	AP-1 adaptor complex	CYC2008	NA	Yeast	10564262	ENSG00000161203 ENSG00000129354 ENSG00000182287 ENSG00000072958 ENSG00000006125 ENSG00000106367 ENSG00000213983 ENSG00000152056 ENSG00000100280 ENSG00000166747
embl_complex_108	10	COMPLEAT	actin cytoskeleton-regulatory complex, Pan1p/Sla1p/End3p complex	CYC2008	NA	Yeast	10594004	ENSG00000177885 ENSG00000073756 ENSG00000154016 ENSG00000169891 ENSG00000101082 ENSG00000024422 ENSG00000100351 ENSG00000155926 ENSG00000198399 ENSG00000185313
embl_complex_109	10	COMPLEAT	TRAPP complex	CYC2008	NA	Yeast	10727015	ENSG00000173626 ENSG00000054116 ENSG00000160218 ENSG00000170043 ENSG00000196655 ENSG00000181029 ENSG00000153339 ENSG00000196459 ENSG00000182400 ENSG00000007255
embl_complex_110	10	COMPLEAT	multi-eIF complex	CYC2008	NA	Yeast	11018020	ENSG00000125977 ENSG00000184110 ENSG00000084623 ENSG00000130741 ENSG00000173812 ENSG00000134001 ENSG00000106263 ENSG00000205609 ENSG00000100664 ENSG00000114784
embl_complex_111	10	COMPLEAT	Kel1p/Kel2p/Lte1p complex	CYC2008	NA	Yeast	12234925	ENSG00000172534 ENSG00000100485 ENSG00000162755 ENSG00000133020 ENSG00000138193 ENSG00000111727 ENSG00000128607 ENSG00000145332 ENSG00000124702 ENSG00000136933
embl_complex_112	10	COMPLEAT	Mob1p/Dbf2p complex	CYC2008	NA	Yeast	9528782	ENSG00000182208 ENSG00000173542 ENSG00000120162 ENSG00000112079 ENSG00000067900 ENSG00000114978 ENSG00000069020 ENSG00000142961 ENSG00000172081 ENSG00000104936
embl_complex_113	10	COMPLEAT	GST-Smad3	PINdb	NA	Human	18003620	ENSG00000005339 ENSG00000197323 ENSG00000124151 ENSG00000196498 ENSG00000173473 ENSG00000127616 ENSG00000112851 ENSG00000141027 ENSG00000139613 ENSG00000049618
embl_complex_114	9	COMPLEAT	BRCA1/BARD1	PINdb	NA	Human	16391231	ENSG00000156273 ENSG00000139618 ENSG00000101773 ENSG00000113522 ENSG00000072501 ENSG00000012048 ENSG00000076242 ENSG00000138376 ENSG00000116062
embl_complex_115	9	COMPLEAT	Cytochrome bc1 complex (Ubiquinol-cytochrome c reductase complex, complex III)	CYC2008	NA	Yeast	10873857	ENSG00000169021 ENSG00000198727 ENSG00000156467 ENSG00000164405 ENSG00000184076 ENSG00000140740 ENSG00000010256 ENSG00000173660 ENSG00000179091
embl_complex_116	9	COMPLEAT	protein phosphatase type 2A complex (Rts1p)	CYC2008	NA	Yeast	17550305	ENSG00000113575 ENSG00000078304 ENSG00000154001 ENSG00000068971 ENSG00000066027 ENSG00000105568 ENSG00000112640 ENSG00000262764 ENSG00000104695
embl_complex_117	9	COMPLEAT	Snf1p/Snf4p/Sip2p complex	CYC2008	NA	Yeast	12393914	ENSG00000162409 ENSG00000111725 ENSG00000101255 ENSG00000106617 ENSG00000131791 ENSG00000132356 ENSG00000181929 ENSG00000196182 ENSG00000115592
embl_complex_118	9	COMPLEAT	N-CoR-1	PINdb	NA	Human	11013263	ENSG00000136715 ENSG00000080603 ENSG00000173473 ENSG00000127616 ENSG00000141027 ENSG00000139613 ENSG00000130726 ENSG00000099956 ENSG00000099995
embl_complex_119	9	COMPLEAT	Exocyst complex	CYC2008	NA	Yeast	8978675	ENSG00000180104 ENSG00000144036 ENSG00000131558 ENSG00000116903 ENSG00000112685 ENSG00000182473 ENSG00000149503 ENSG00000070367 ENSG00000138190
embl_complex_120	9	COMPLEAT	SRCAP	PINdb	NA	Human	15647280	ENSG00000127337 ENSG00000080603 ENSG00000075089 ENSG00000106400 ENSG00000178028 ENSG00000175792 ENSG00000163159 ENSG00000183207 ENSG00000136518
embl_complex_121	9	COMPLEAT	nuclear ubiquitin ligase complex	CYC2008	NA	Yeast	14747994	ENSG00000100387 ENSG00000108094 ENSG00000114125 ENSG00000113558 ENSG00000055130 ENSG00000107872 ENSG00000153558 ENSG00000108306 ENSG00000151743
embl_complex_122	9	COMPLEAT	eIF4F	CYC2008	NA	Yeast	8336723	ENSG00000114867 ENSG00000175766 ENSG00000125457 ENSG00000141543 ENSG00000156976 ENSG00000075151 ENSG00000161960 ENSG00000110321 ENSG00000151247
embl_complex_123	9	COMPLEAT	PFD-like	PINdb	NA	Human	14615539	ENSG00000175792 ENSG00000126756 ENSG00000099817 ENSG00000145604 ENSG00000113558 ENSG00000055130 ENSG00000105176 ENSG00000183207 ENSG00000143256
embl_complex_124	9	COMPLEAT	mitochondrial inner membrane presequence translocase complex	CYC2008	NA	Yeast	12437925	ENSG00000204152 ENSG00000138297 ENSG00000134375 ENSG00000217930 ENSG00000075336 ENSG00000126768 ENSG00000205981 ENSG00000120675 ENSG00000105197
embl_complex_125	9	COMPLEAT	oligosaccharyl transferase complex	CYC2008	NA	Yeast	9435788	ENSG00000163902 ENSG00000104723 ENSG00000244038 ENSG00000102158 ENSG00000134910 ENSG00000134825 ENSG00000129562 ENSG00000118705 ENSG00000163527
embl_complex_126	9	COMPLEAT	emerin	PINdb	NA	Human	17620012	ENSG00000117519 ENSG00000136153 ENSG00000102119 ENSG00000123609 ENSG00000100345 ENSG00000075624 ENSG00000157483 ENSG00000052723 ENSG00000197694
embl_complex_127	9	COMPLEAT	Ada2p/Gcn5p/Ada3 transcription activator complex	CYC2008	NA	Yeast	10490601	ENSG00000171148 ENSG00000259958 ENSG00000114166 ENSG00000262858 ENSG00000099954 ENSG00000162511 ENSG00000173011 ENSG00000152382 ENSG00000108264
embl_complex_128	8	COMPLEAT	ESCRT III complex	CYC2008	NA	Yeast	12194857	ENSG00000130724 ENSG00000254505 ENSG00000176108 ENSG00000115561 ENSG00000101421 ENSG00000147457 ENSG00000249884 ENSG00000164695
embl_complex_129	8	COMPLEAT	Suv39h1	PINdb	NA	Human	20129054	ENSG00000108468 ENSG00000236759 ENSG00000181090 ENSG00000171681 ENSG00000094916 ENSG00000130726 ENSG00000122565 ENSG00000143379
embl_complex_130	8	COMPLEAT	NSL	PINdb	NA	Human	20018852	ENSG00000172534 ENSG00000103510 ENSG00000139620 ENSG00000187778 ENSG00000196363 ENSG00000117697 ENSG00000114982 ENSG00000025293
embl_complex_131	8	COMPLEAT	cAMP-dependent protein kinase	CYC2008	NA	Yeast	3036373	ENSG00000165059 ENSG00000188191 ENSG00000183943 ENSG00000005249 ENSG00000072062 ENSG00000114302 ENSG00000142875 ENSG00000108946
embl_complex_132	8	COMPLEAT	BCOR	PINdb	NA	Human	16943429	ENSG00000113558 ENSG00000121481 ENSG00000183337 ENSG00000170606 ENSG00000115289 ENSG00000089094 ENSG00000226788 ENSG00000163602
embl_complex_133	8	COMPLEAT	cytoplasmic dynein complex	CYC2008	NA	Yeast	15642746	ENSG00000121083 ENSG00000197102 ENSG00000124721 ENSG00000187240 ENSG00000158560 ENSG00000007174 ENSG00000088986 ENSG00000100246
embl_complex_134	8	COMPLEAT	BLM-CII	PINdb	NA	Human	12724401	ENSG00000117748 ENSG00000185504 ENSG00000177302 ENSG00000076242 ENSG00000197299 ENSG00000106399 ENSG00000178966 ENSG00000132383
embl_complex_135	8	COMPLEAT	Fatty Acid Import Complex	CYC2008	NA	Yeast	12601005	ENSG00000167114 ENSG00000130304 ENSG00000068366 ENSG00000083807 ENSG00000113396 ENSG00000263163 ENSG00000140284 ENSG00000123983
embl_complex_136	8	COMPLEAT	ISW1b complex	CYC2008	NA	Yeast	12482963	ENSG00000112273 ENSG00000166503 ENSG00000167674 ENSG00000153147 ENSG00000143321 ENSG00000164985 ENSG00000102038 ENSG00000078328
embl_complex_137	8	COMPLEAT	Pho85p/Pcl1p complex	CYC2008	NA	Yeast	9032248	ENSG00000164885 ENSG00000117266 ENSG00000108100 ENSG00000059758 ENSG00000163249 ENSG00000138395 ENSG00000102225 ENSG00000058091
embl_complex_138	8	COMPLEAT	2A-DUB	PINdb	NA	Human	17707232	ENSG00000169045 ENSG00000182872 ENSG00000114166 ENSG00000138160 ENSG00000162601 ENSG00000156508 ENSG00000235941 ENSG00000224156
embl_complex_139	8	COMPLEAT	B-WICH	PINdb	NA	Human	16603771	ENSG00000009954 ENSG00000165732 ENSG00000152582 ENSG00000132382 ENSG00000119707 ENSG00000225830 ENSG00000115524 ENSG00000124795
embl_complex_140	8	COMPLEAT	AP-3 adaptor complex	CYC2008	NA	Yeast	9335339	ENSG00000129354 ENSG00000157823 ENSG00000242498 ENSG00000132842 ENSG00000065000 ENSG00000177879 ENSG00000185009 ENSG00000103723
embl_complex_141	7	COMPLEAT	Cul3p-RING ubiquitin ligase complex	CYC2008	NA	Yeast	16675952	ENSG00000158290 ENSG00000011007 ENSG00000036257 ENSG00000171823 ENSG00000154582 ENSG00000071794 ENSG00000183791
embl_complex_142	7	COMPLEAT	Flag-FCP1	PINdb	NA	Human	12560496,15670829	ENSG00000100632 ENSG00000060069 ENSG00000116455 ENSG00000100462 ENSG00000112079 ENSG00000047315 ENSG00000125651
embl_complex_143	7	COMPLEAT	hMOF	PINdb	NA	Human	16227571	ENSG00000172534 ENSG00000103510 ENSG00000005302 ENSG00000188895 ENSG00000174579 ENSG00000224287 ENSG00000120071
embl_complex_144	7	COMPLEAT	Pol epsilon	PINdb	NA	Yeast	1923754,2169349,2406268	ENSG00000108654 ENSG00000080007 ENSG00000107625 ENSG00000177084 ENSG00000178105 ENSG00000100201 ENSG00000184735
embl_complex_145	7	COMPLEAT	Sac3-Thp	PINdb	NA	Yeast	15311284,12411502	ENSG00000147400 ENSG00000160294 ENSG00000126226 ENSG00000153140 ENSG00000120533 ENSG00000203666 ENSG00000168061
embl_complex_146	7	COMPLEAT	Sli15p/Bir1p complex	CYC2008	NA	Yeast	16381814	ENSG00000023445 ENSG00000249437 ENSG00000101197 ENSG00000110330 ENSG00000179222 ENSG00000270294 ENSG00000163098
embl_complex_147	7	COMPLEAT	DNMT3B	PINdb	NA	Human	15148359	ENSG00000116478 ENSG00000090889 ENSG00000136824 ENSG00000153147 ENSG00000169375 ENSG00000088305 ENSG00000113810
embl_complex_148	7	COMPLEAT	Prp19-associated complex	CYC2008	NA	Yeast	11842115	ENSG00000261796 ENSG00000117614 ENSG00000240682 ENSG00000076924 ENSG00000096401 ENSG00000110107 ENSG00000101343
embl_complex_149	7	COMPLEAT	calcineurin complex	CYC2008	NA	Yeast	1321337	ENSG00000188386 ENSG00000138814 ENSG00000120910 ENSG00000107758 ENSG00000243667 ENSG00000088992 ENSG00000221823
embl_complex_150	7	COMPLEAT	Polzeta-Rev1p complex	CYC2008	NA	Yeast	17030609	ENSG00000009413 ENSG00000122008 ENSG00000170734 ENSG00000135945 ENSG00000116670 ENSG00000101751 ENSG00000050030
embl_complex_151	7	COMPLEAT	mitochondrial outer membrane translocase complex	CYC2008	NA	Yeast	9774667	ENSG00000100216 ENSG00000154174 ENSG00000158882 ENSG00000173726 ENSG00000130204 ENSG00000196683 ENSG00000196860
embl_complex_152	7	COMPLEAT	MMS22L-TONSL	PINdb	NA	Human	21055983	ENSG00000104738 ENSG00000073111 ENSG00000166508 ENSG00000260716 ENSG00000146263 ENSG00000149136 ENSG00000092201
embl_complex_153	7	COMPLEAT	PAM complex	CYC2008	NA	Yeast	16107694	ENSG00000113013 ENSG00000205981 ENSG00000120675 ENSG00000109519 ENSG00000217930 ENSG00000164284 ENSG00000104980
embl_complex_154	7	COMPLEAT	emerin C24	PINdb	NA	Human	17620012	ENSG00000104738 ENSG00000136715 ENSG00000076003 ENSG00000102119 ENSG00000153187 ENSG00000073111 ENSG00000108561
embl_complex_155	7	COMPLEAT	picNuA4	PINdb	NA	Yeast	12782659	ENSG00000172977 ENSG00000103510 ENSG00000136504 ENSG00000111653 ENSG00000168395 ENSG00000120616 ENSG00000135999
embl_complex_156	7	COMPLEAT	HOPS complex	CYC2008	NA	Yeast	10944212	ENSG00000184056 ENSG00000104142 ENSG00000139719 ENSG00000166887 ENSG00000160695 ENSG00000006715 ENSG00000215305
embl_complex_157	7	COMPLEAT	retromer complex	CYC2008	NA	Yeast	9700157	ENSG00000205302 ENSG00000151502 ENSG00000028528 ENSG00000122958 ENSG00000111237 ENSG00000069329 ENSG00000129515
embl_complex_158	7	COMPLEAT	chromatin assembly complex	CYC2008	NA	Yeast	9030687	ENSG00000122741 ENSG00000127580 ENSG00000162521 ENSG00000102054 ENSG00000159259 ENSG00000103091 ENSG00000167670
embl_complex_159	7	COMPLEAT	Gac1p/Glc7p complex	CYC2008	NA	Yeast	11459182	ENSG00000213639 ENSG00000119938 ENSG00000173281 ENSG00000132825 ENSG00000172531 ENSG00000186298 ENSG00000154415
embl_complex_160	7	COMPLEAT	SCF-CDC4 complex	CYC2008	NA	Yeast	10445024	ENSG00000113558 ENSG00000055130 ENSG00000165416 ENSG00000109670 ENSG00000099804 ENSG00000107341 ENSG00000108094
embl_complex_161	6	COMPLEAT	Hym1p/Kic1p/Sog2p complex	CYC2008	NA	Yeast	12972564	ENSG00000135932 ENSG00000102547 ENSG00000115694 ENSG00000134602 ENSG00000102572 ENSG00000180979
embl_complex_162	6	COMPLEAT	UTP C complex	CYC2008	NA	Yeast	14759368	ENSG00000101266 ENSG00000244672 ENSG00000230700 ENSG00000189306 ENSG00000070770 ENSG00000165271
embl_complex_163	6	COMPLEAT	Gyl1p/Gyp5p complex	CYC2008	NA	Yeast	15331637	ENSG00000142459 ENSG00000067208 ENSG00000136111 ENSG00000065882 ENSG00000152061 ENSG00000011454
embl_complex_164	6	COMPLEAT	EKC/KEOPS protein complex	CYC2008	NA	Yeast	16564010	ENSG00000126890 ENSG00000092094 ENSG00000172315 ENSG00000144034 ENSG00000183678 ENSG00000196976
embl_complex_165	6	COMPLEAT	mitotic checkpoint complex	CYC2008	NA	Yeast	11726501	ENSG00000169679 ENSG00000156970 ENSG00000154473 ENSG00000117399 ENSG00000164109 ENSG00000164287
embl_complex_166	6	COMPLEAT	ubiquitin ligase ERAD-L complex	CYC2008	NA	Yeast	16873066	ENSG00000101251 ENSG00000099958 ENSG00000068912 ENSG00000162298 ENSG00000091490 ENSG00000071537
embl_complex_167	6	COMPLEAT	chromatin accessibility complex	CYC2008	NA	Yeast	14673157	ENSG00000009954 ENSG00000198604 ENSG00000104472 ENSG00000148229 ENSG00000153147 ENSG00000102038
embl_complex_168	6	COMPLEAT	RNA Degradation Complex	CYC2008	NA	Yeast	15565157	ENSG00000088930 ENSG00000114127 ENSG00000141425 ENSG00000163125 ENSG00000101413 ENSG00000225682
embl_complex_169	6	COMPLEAT	HDAC1-PP1	PINdb	NA	Human	12567184	ENSG00000116478 ENSG00000172531 ENSG00000066027 ENSG00000227804 ENSG00000196591 ENSG00000149923
embl_complex_170	6	COMPLEAT	Mcm1-SFF	PINdb	NA	Yeast	10899128	ENSG00000112658 ENSG00000187140 ENSG00000164916 ENSG00000129654 ENSG00000141568 ENSG00000186564
embl_complex_171	6	COMPLEAT	Chs5p/Arf-1binding proteins (ChAPs)	CYC2008	NA	Yeast	16498409	ENSG00000143761 ENSG00000166197 ENSG00000004059 ENSG00000168374 ENSG00000258372 ENSG00000134287
embl_complex_172	6	COMPLEAT	RecQ helicase-Topo III complex	CYC2008	NA	Yeast	15899853	ENSG00000004700 ENSG00000165392 ENSG00000108469 ENSG00000197299 ENSG00000083544 ENSG00000177302
embl_complex_173	6	COMPLEAT	UTP B complex	CYC2008	NA	Yeast	14759368	ENSG00000065183 ENSG00000241945 ENSG00000134987 ENSG00000108651 ENSG00000011260 ENSG00000183751
embl_complex_174	6	COMPLEAT	Hse1p/Vps27p complex	CYC2008	NA	Yeast	12055639	ENSG00000100711 ENSG00000139668 ENSG00000185359 ENSG00000085449 ENSG00000115145 ENSG00000260045
embl_complex_175	6	COMPLEAT	Mot1p complex	CYC2008	NA	Yeast	12805227	ENSG00000182521 ENSG00000112592 ENSG00000095564 ENSG00000028839 ENSG00000138375 ENSG00000121988
embl_complex_176	6	COMPLEAT	Met4p/Met28p/Met32p complex	CYC2008	NA	Yeast	9799240	ENSG00000172845 ENSG00000170616 ENSG00000160062 ENSG00000156127 ENSG00000168062 ENSG00000123685
embl_complex_177	6	COMPLEAT	prefoldin complex	CYC2008	NA	Yeast	9463374	ENSG00000123349 ENSG00000143256 ENSG00000101132 ENSG00000155959 ENSG00000235692 ENSG00000113068
embl_complex_178	6	COMPLEAT	Sko1p/Cyc8p/Tup1 repressor complex	CYC2008	NA	Yeast	12086627	ENSG00000183878 ENSG00000132510 ENSG00000146592 ENSG00000147050 ENSG00000140395 ENSG00000140332
embl_complex_179	6	COMPLEAT	dynactin complex	CYC2008	NA	Yeast	16291862	ENSG00000115073 ENSG00000135837 ENSG00000138107 ENSG00000175203 ENSG00000105270 ENSG00000131966
embl_complex_180	5	COMPLEAT	Rot2p/Gtb1p complex	CYC2008	NA	Yeast	16373354	ENSG00000171298 ENSG00000090581 ENSG00000214013 ENSG00000130175 ENSG00000089597
embl_complex_181	5	COMPLEAT	TORC 2 complex	CYC2008	NA	Yeast	15689497	ENSG00000119487 ENSG00000164327 ENSG00000198793 ENSG00000164512 ENSG00000167965
embl_complex_182	5	COMPLEAT	nuclear condensin complex	CYC2008	NA	Yeast	10811823	ENSG00000010292 ENSG00000136824 ENSG00000109805 ENSG00000121152 ENSG00000113810
embl_complex_183	5	COMPLEAT	transcription factor TFIIA complex	CYC2008	NA	Yeast	7862117	ENSG00000243244 ENSG00000165417 ENSG00000140307 ENSG00000140022 ENSG00000068781
embl_complex_184	5	COMPLEAT	mitochondrial oxoglutarate dehydrogenase complex	CYC2008	NA	Yeast	2072900	ENSG00000181192 ENSG00000105953 ENSG00000091140 ENSG00000119689 ENSG00000197444
embl_complex_185	5	COMPLEAT	UTP A complex	CYC2008	NA	Yeast	14759368	ENSG00000115368 ENSG00000132382 ENSG00000119285 ENSG00000141076 ENSG00000164338
embl_complex_186	5	COMPLEAT	BCDIN3-TAP	PINdb	NA	Human	17643375	ENSG00000146834 ENSG00000145386 ENSG00000186834 ENSG00000136807 ENSG00000075856
embl_complex_187	5	COMPLEAT	DNA polymerase epsilon complex	CYC2008	NA	Yeast	2406268	ENSG00000104472 ENSG00000148229 ENSG00000177084 ENSG00000100479 ENSG00000115350
embl_complex_188	5	COMPLEAT	Synaptonemal complex (SC)	CYC2008	NA	Yeast	10958662	ENSG00000143452 ENSG00000176635 ENSG00000141577 ENSG00000198765 ENSG00000122966
embl_complex_189	5	COMPLEAT	BRCA	PINdb	NA	Human	19369211,19553677	ENSG00000185787 ENSG00000012048 ENSG00000139618 ENSG00000123562 ENSG00000083093
embl_complex_190	5	COMPLEAT	NatA complex	CYC2008	NA	Yeast	14517307	ENSG00000102030 ENSG00000156269 ENSG00000172766 ENSG00000164134 ENSG00000121579
embl_complex_191	5	COMPLEAT	nucleolar ribonuclease P complex	CYC2008	NA	Yeast	9620854	ENSG00000148688 ENSG00000104356 ENSG00000241779 ENSG00000105171 ENSG00000167272
embl_complex_192	5	COMPLEAT	eEF1	CYC2008	NA	Yeast	3528160	ENSG00000254772 ENSG00000156508 ENSG00000101210 ENSG00000104529 ENSG00000114942
embl_complex_193	5	COMPLEAT	signal peptidase complex	CYC2008	NA	Yeast	1846444	ENSG00000140612 ENSG00000118363 ENSG00000129128 ENSG00000114902 ENSG00000166562
embl_complex_194	5	COMPLEAT	CUL4/DDB1	PINdb	NA	Human	16861906	ENSG00000143476 ENSG00000166200 ENSG00000169727 ENSG00000167986 ENSG00000158290
embl_complex_195	5	COMPLEAT	nascent polypeptide-associated complex	CYC2008	NA	Yeast	10219998	ENSG00000145741 ENSG00000136274 ENSG00000253506 ENSG00000196531 ENSG00000134717
embl_complex_196	5	COMPLEAT	Nonsense-mediated mRNA decay pathway complex	CYC2008	NA	Yeast	9032286	ENSG00000151461 ENSG00000124201 ENSG00000005007 ENSG00000021776 ENSG00000125351
embl_complex_197	5	COMPLEAT	Cdc42p/Ste20p complex	CYC2008	NA	Yeast	9003780	ENSG00000149269 ENSG00000137843 ENSG00000070831 ENSG00000077264 ENSG00000180370
embl_complex_198	5	COMPLEAT	GPI-anchor transamidase complex	CYC2008	NA	Yeast	15075373	ENSG00000260226 ENSG00000101464 ENSG00000124155 ENSG00000142892 ENSG00000087111
embl_complex_199	5	COMPLEAT	Aurora B-INCENP protein kinase complex	CYC2008	NA	Yeast	10385519	ENSG00000087586 ENSG00000105146 ENSG00000163482 ENSG00000178999 ENSG00000179222
embl_complex_200	5	COMPLEAT	eIF2B	CYC2008	NA	Yeast	8506384	ENSG00000119718 ENSG00000145191 ENSG00000115211 ENSG00000070785 ENSG00000111361
embl_complex_201	5	COMPLEAT	glycosylphosphatidylinositol-N-acetylglucosaminyltransferase (GPI-GnT) complex	CYC2008	NA	Yeast	16278447	ENSG00000135845 ENSG00000165195 ENSG00000007541 ENSG00000185808 ENSG00000100564
embl_complex_202	5	COMPLEAT	Elongator complex	CYC2008	NA	Yeast	11689709	ENSG00000109911 ENSG00000070061 ENSG00000134759 ENSG00000170291 ENSG00000134014
embl_complex_203	5	COMPLEAT	BAHD1	PINdb	NA	Human	21252314	ENSG00000116478 ENSG00000140320 ENSG00000130726 ENSG00000196591 ENSG00000122565
embl_complex_204	5	COMPLEAT	Ndc80p complex	CYC2008	NA	Yeast	11266451	ENSG00000143228 ENSG00000101004 ENSG00000174125 ENSG00000080986 ENSG00000100503
embl_complex_205	5	COMPLEAT	GSE Complex	CYC2008	NA	Yeast	16732272	ENSG00000116954 ENSG00000135521 ENSG00000083750 ENSG00000155876 ENSG00000025039
embl_complex_206	5	COMPLEAT	Mob2p/Cbk1p complex	CYC2008	NA	Yeast	12196508	ENSG00000182208 ENSG00000143776 ENSG00000171219 ENSG00000211455 ENSG00000112079
embl_complex_207	5	COMPLEAT	Dsl1p complex	CYC2008	NA	Yeast	15958492	ENSG00000053501 ENSG00000101158 ENSG00000113734 ENSG00000135249 ENSG00000168818
embl_complex_208	19	CORUMcore	RNA polymerase II complex, chromatin structure modifying	Literature	3064	Human	9710619	ENSG00000112237 ENSG00000132964 ENSG00000175550 ENSG00000137947 ENSG00000153767 ENSG00000125651 ENSG00000110768 ENSG00000152944 ENSG00000115257 ENSG00000181222 ENSG00000099956 ENSG00000173473 ENSG00000139613 ENSG00000112592 ENSG00000080503 ENSG00000127616 ENSG00000066117 ENSG00000108604 ENSG00000082014
embl_complex_209	17	CORUMcore	TNF-alpha/Nf-kappa B signaling complex (RPL6, RPL30, RPS13, CHUK, DDX3X, NFKB2, NFKBIB, REL, IKBKG, NFKB1, MAP3K8, RELB, GLG1, NFKBIA, RELA, TNIP2, GTF2I)	Literature	5232	Human	14743216	ENSG00000213341 ENSG00000215301 ENSG00000260539 ENSG00000077809 ENSG00000073009 ENSG00000107968 ENSG00000109320 ENSG00000077150 ENSG00000100906 ENSG00000104825 ENSG00000162924 ENSG00000173039 ENSG00000104856 ENSG00000156482 ENSG00000089009 ENSG00000110700 ENSG00000168884
embl_complex_210	16	CORUMcore	CF IIAm complex (Cleavage factor IIAm complex)	Literature	1141	Human	11060040	ENSG00000135387 ENSG00000172409 ENSG00000119203 ENSG00000111605 ENSG00000149532 ENSG00000233561 ENSG00000163161 ENSG00000234370 ENSG00000020922 ENSG00000167005 ENSG00000165494 ENSG00000011304 ENSG00000116560 ENSG00000104067 ENSG00000160201 ENSG00000063244
embl_complex_211	16	CORUMcore	Kinase maturation complex 1	Literature	5199	Human	14743216	ENSG00000105401 ENSG00000080824 ENSG00000096384 ENSG00000170606 ENSG00000137764 ENSG00000198909 ENSG00000072518 ENSG00000088356 ENSG00000143256 ENSG00000131653 ENSG00000166913 ENSG00000108953 ENSG00000170027 ENSG00000128245 ENSG00000134308 ENSG00000164924
embl_complex_212	13	CORUMcore	TNF-alpha/NF-kappa B signaling complex 6	Literature	5266	Human	14743216	ENSG00000105401 ENSG00000213341 ENSG00000105202 ENSG00000080824 ENSG00000096384 ENSG00000104365 ENSG00000073009 ENSG00000156482 ENSG00000174444 ENSG00000089009 ENSG00000161016 ENSG00000142534 ENSG00000110700
embl_complex_213	13	CORUMcore	RC complex during S-phase of cell cycle	Literature	1004	Human	12006500	ENSG00000145386 ENSG00000123374 ENSG00000105486 ENSG00000143799 ENSG00000101868 ENSG00000062822 ENSG00000177084 ENSG00000035928 ENSG00000049541 ENSG00000132383 ENSG00000117748 ENSG00000106399 ENSG00000198900
embl_complex_214	13	CORUMcore	H2AX complex, isolated from cells without IR exposure	Literature	1223	Human	16522924	ENSG00000160014 ENSG00000179218 ENSG00000100129 ENSG00000188486 ENSG00000197837 ENSG00000196890 ENSG00000125944 ENSG00000044574 ENSG00000181163 ENSG00000070756 ENSG00000138385 ENSG00000149136 ENSG00000092201
embl_complex_215	13	CORUMcore	HES1 promoter-Notch enhancer complex	Literature	2639	Human	15546612	ENSG00000129315 ENSG00000262841 ENSG00000132964 ENSG00000136807 ENSG00000100393 ENSG00000161021 ENSG00000125686 ENSG00000148400 ENSG00000181222 ENSG00000168214 ENSG00000132376 ENSG00000092201 ENSG00000109111
embl_complex_216	12	CORUMcore	TNF-alpha/NF-kappa B signaling complex (CHUK, BTRC, NFKB2, PPP6C, REL, CUL1, IKBKE, SAPS2, SAPS1, ANKRD28, RELA, SKP1)	Literature	5196	Human	14743216	ENSG00000206560 ENSG00000166167 ENSG00000213341 ENSG00000055130 ENSG00000263528 ENSG00000077150 ENSG00000119414 ENSG00000162924 ENSG00000173039 ENSG00000105063 ENSG00000100239 ENSG00000113558
embl_complex_217	11	CORUMcore	P2X7 receptor signalling complex	Literature	725	Human	11707406	ENSG00000075624 ENSG00000130402 ENSG00000096384 ENSG00000235941 ENSG00000109971 ENSG00000160255 ENSG00000053747 ENSG00000161647 ENSG00000241973 ENSG00000127329 ENSG00000197321
embl_complex_218	11	CORUMcore	BLOC1-BLOC2 complex	Literature	654	Human	16837549	ENSG00000135441 ENSG00000196072 ENSG00000189114 ENSG00000186222 ENSG00000047579 ENSG00000163755 ENSG00000110756 ENSG00000166189 ENSG00000188428 ENSG00000104164 ENSG00000143553
embl_complex_219	11	CORUMcore	NK-3-Groucho-HIPK2-SIN3A-RbpA48-HDAC1 complex	Literature	3149	Human	10559189	ENSG00000116478 ENSG00000064393 ENSG00000162521 ENSG00000169375 ENSG00000167034 ENSG00000109705 ENSG00000196781 ENSG00000065717 ENSG00000140332 ENSG00000106829 ENSG00000104953
embl_complex_220	11	CORUMcore	Polycystin-1 multiprotein complex (ACTN1, CDH1, SRC, JUP, VCL, CTNNB1, PXN, BCAR1, PKD1, PTK2, TLN1)	Literature	5177	Human	11113628	ENSG00000072110 ENSG00000050820 ENSG00000039068 ENSG00000168036 ENSG00000261577 ENSG00000008710 ENSG00000169398 ENSG00000089159 ENSG00000197122 ENSG00000137076 ENSG00000035403
embl_complex_221	10	CORUMcore	SMN-PolII-RHA complex	Literature	1749	Human	11149922	ENSG00000064703 ENSG00000135829 ENSG00000179409 ENSG00000137947 ENSG00000181222 ENSG00000092208 ENSG00000125835 ENSG00000125870 ENSG00000128739 ENSG00000112592
embl_complex_222	9	CORUMcore	RICH1/AMOT polarity complex, Flag-Rich1 precipitated	Literature	846	Human	16678097	ENSG00000126016 ENSG00000140750 ENSG00000077549 ENSG00000198087 ENSG00000132849 ENSG00000072415 ENSG00000147010 ENSG00000116489 ENSG00000198898
embl_complex_223	9	CORUMcore	Emerin regulatory complex	Literature	5609	Human	17620012	ENSG00000075624 ENSG00000175334 ENSG00000102119 ENSG00000116478 ENSG00000171720 ENSG00000124610 ENSG00000198366 ENSG00000136153 ENSG00000080839
embl_complex_224	8	CORUMcore	Conserved oligomeric Golgi (COG) complex	Literature	162	Human	11980916	ENSG00000166685 ENSG00000135775 ENSG00000136152 ENSG00000103051 ENSG00000164597 ENSG00000133103 ENSG00000168434 ENSG00000213380
embl_complex_225	8	CORUMcore	p27-cyclinE-Cdk2 - Ubiquitin E3 ligase (SKP1A, SKP2, CUL1, CKS1B, RBX1) complex	Literature	3015	Human	17409098	ENSG00000105173 ENSG00000123374 ENSG00000111276 ENSG00000173207 ENSG00000055130 ENSG00000100387 ENSG00000113558 ENSG00000145604
embl_complex_226	8	CORUMcore	DNA-PK-Ku-eIF2-NF90-NF45 complex	Literature	5183	Human	9442054	ENSG00000134001 ENSG00000125977 ENSG00000130741 ENSG00000143621 ENSG00000129351 ENSG00000253729 ENSG00000079246 ENSG00000196419
embl_complex_227	8	CORUMcore	Kinase maturation complex 2	Literature	5212	Human	14743216	ENSG00000163512 ENSG00000105401 ENSG00000080824 ENSG00000096384 ENSG00000136560 ENSG00000183735 ENSG00000198933 ENSG00000127191
embl_complex_228	8	CORUMcore	TNF-alpha/NF-kappa B signaling complex 7	Literature	5268	Human	14743216	ENSG00000105401 ENSG00000096060 ENSG00000080824 ENSG00000096384 ENSG00000135341 ENSG00000100324 ENSG00000055208 ENSG00000157625
embl_complex_229	7	CORUMcore	ASF1-histone containing complex	Literature	2236	Human	15664198	ENSG00000111875 ENSG00000105011 ENSG00000159259 ENSG00000183765 ENSG00000198366 ENSG00000132780 ENSG00000100380
embl_complex_230	7	CORUMcore	LAT-PLC-gamma-1-p85-GRB2-CBL-VAV-SLP-76 signaling complex, C305 activated	Literature	2529	Human	9489702	ENSG00000110395 ENSG00000177885 ENSG00000213658 ENSG00000043462 ENSG00000145675 ENSG00000124181 ENSG00000141968
embl_complex_231	7	CORUMcore	Respiratory chain complex I (early intermediate NDUFAF1 assembly), mitochondrial	Literature	2884	Human	17557076	ENSG00000198888 ENSG00000184983 ENSG00000139180 ENSG00000137806 ENSG00000165264 ENSG00000213619 ENSG00000115286
embl_complex_232	7	CORUMcore	60S APC containing complex	Literature	3008	Human	17126424	ENSG00000134982 ENSG00000140575 ENSG00000167552 ENSG00000123416 ENSG00000167553 ENSG00000131462 ENSG00000037042
embl_complex_233	6	CORUMcore	RalBP1-CCNB1-AP2A-NUMB-EPN1 complex	Literature	247	Human	12775724	ENSG00000134057 ENSG00000063245 ENSG00000133961 ENSG00000017797 ENSG00000196961 ENSG00000183020
embl_complex_234	6	CORUMcore	WIP-WASp-actin-myosin-IIa complex	Literature	486	Human	16606694	ENSG00000107796 ENSG00000101608 ENSG00000100345 ENSG00000092841 ENSG00000015285 ENSG00000115935
embl_complex_235	6	CORUMcore	Ubiquitin E3 ligase (AHR, ARNT, DDB1, TBL3, CUL4B, RBX1)	Literature	1211	Human	17392787	ENSG00000106546 ENSG00000143437 ENSG00000158290 ENSG00000167986 ENSG00000100387 ENSG00000183751
embl_complex_236	6	CORUMcore	FIB-associated protein complex	Literature	1231	Human	14583623	ENSG00000108561 ENSG00000105202 ENSG00000126457 ENSG00000100462 ENSG00000167552 ENSG00000101162
embl_complex_237	6	CORUMcore	SMAD3/4-E2F4/5-p107-DP1 complex	Literature	1474	Human	12150994	ENSG00000205250 ENSG00000133740 ENSG00000080839 ENSG00000166949 ENSG00000141646 ENSG00000198176
embl_complex_238	6	CORUMcore	MDC1-MRN-ATM-FANCD2 complex	Literature	2217	Human	12607005	ENSG00000149311 ENSG00000144554 ENSG00000234012 ENSG00000020922 ENSG00000104320 ENSG00000113522
embl_complex_239	6	CORUMcore	ESR1-CDK7-CCNH-MNAT1-MTA1-HDAC2 complex	Literature	2657	Human	12527756	ENSG00000134480 ENSG00000262841 ENSG00000091831 ENSG00000196591 ENSG00000020426 ENSG00000182979
embl_complex_240	6	CORUMcore	Profilin 1 complex	Literature	2837	Human	9463375	ENSG00000267807 ENSG00000141367 ENSG00000109971 ENSG00000108518 ENSG00000137285 ENSG00000165280
embl_complex_241	6	CORUMcore	ITGA2b-ITGB3-CD9-GP1b-CD47 complex	Literature	2872	Human	10429193	ENSG00000196776 ENSG00000010278 ENSG00000005961 ENSG00000259207 ENSG00000185245 ENSG00000203618
embl_complex_242	6	CORUMcore	Ecsit complex (ECSIT, MT-CO2, NDUFA1, MT-ND1, TRAF6, NDUFAF1)	Literature	2939	Human	17344420	ENSG00000130159 ENSG00000198712 ENSG00000198888 ENSG00000125356 ENSG00000137806 ENSG00000175104
embl_complex_243	6	CORUMcore	p97/VCP-VIMP-DERL1-DERL2-HRD1-SEL1L complex	Literature	4999	Human	16186509	ENSG00000136986 ENSG00000072849 ENSG00000071537 ENSG00000131871 ENSG00000162298 ENSG00000165280
embl_complex_244	6	CORUMcore	Ubiquilin-proteasome complex	Literature	5209	Human	10983987	ENSG00000129084 ENSG00000256646 ENSG00000100902 ENSG00000114062 ENSG00000135018 ENSG00000188021
embl_complex_245	6	CORUMcore	TRBP containing complex (DICER, TRBP, AGO2, RPL7A, EIF6, MOV10)	Literature	5378	Human	17507929	ENSG00000100697 ENSG00000123908 ENSG00000242372 ENSG00000155363 ENSG00000260501 ENSG00000139546
embl_complex_246	5	CORUMcore	SNAPc (small nuclear RNA-activating protein) complex	Literature	114	Human	11056176	ENSG00000023608 ENSG00000104976 ENSG00000164975 ENSG00000165684 ENSG00000174446
embl_complex_247	5	CORUMcore	CD147-gamma-secretase complex (APH-1a, PS-1, PEN-2, NCT variant)	Literature	142	Human	15890777	ENSG00000117362 ENSG00000172270 ENSG00000162736 ENSG00000080815 ENSG00000205155
embl_complex_248	5	CORUMcore	Wave-2 complex	Literature	186	Human	15070726	ENSG00000136754 ENSG00000254999 ENSG00000068793 ENSG00000061676 ENSG00000158195
embl_complex_249	5	CORUMcore	Ubiquitin E3 ligase (ASB2, TCEB1, TCEB2, CUL5, RNF7)	Literature	207	Human	16325183	ENSG00000100628 ENSG00000166266 ENSG00000114125 ENSG00000154582 ENSG00000103363
embl_complex_250	5	CORUMcore	RAD51B-RAD51C-RAD51D-XRCC2-XRCC3 complex	Literature	261	Human	11744692	ENSG00000108384 ENSG00000182185 ENSG00000185379 ENSG00000196584 ENSG00000126215
embl_complex_251	5	CORUMcore	HMGB1-HMGB2-HSC70-ERP60-GAPDH complex	Literature	280	Human	12517784	ENSG00000111640 ENSG00000189403 ENSG00000164104 ENSG00000109971 ENSG00000167004
embl_complex_252	5	CORUMcore	PCNA-DNA polymerase delta complex	Literature	297	Human	11328591	ENSG00000132646 ENSG00000062822 ENSG00000106628 ENSG00000077514 ENSG00000175482
embl_complex_253	5	CORUMcore	Cell cycle kinase complex CDK5	Literature	313	Human	7903056	ENSG00000110092 ENSG00000112576 ENSG00000164885 ENSG00000124762 ENSG00000132646
embl_complex_254	5	CORUMcore	PCNA-MutS-alpha-MutL-alpha-DNA complex	Literature	376	Human	16204460	ENSG00000076242 ENSG00000095002 ENSG00000116062 ENSG00000132646 ENSG00000122512
embl_complex_255	5	CORUMcore	Decapping complex	Literature	559	Human	16364915	ENSG00000162290 ENSG00000172795 ENSG00000110367 ENSG00000179151 ENSG00000038358
embl_complex_256	5	CORUMcore	UTM-SGCE-DAG1-CAV1-NOS3 complex	Literature	753	Human	17127434	ENSG00000105974 ENSG00000173402 ENSG00000164867 ENSG00000127990 ENSG00000152818
embl_complex_257	5	CORUMcore	SMG-1-Upf1-eRF1-eRF3 complex (SURF)	Literature	784	Human	16452507	ENSG00000120705 ENSG00000157106 ENSG00000005007 ENSG00000103342 ENSG00000189369
embl_complex_258	5	CORUMcore	SNARE complex (VAMP4, STX6, STX16, VTI1a, VTI1b)	Literature	877	Human	11839770	ENSG00000124222 ENSG00000135823 ENSG00000117533 ENSG00000151532 ENSG00000100568
embl_complex_259	5	CORUMcore	DNA repair complex NEIL2-PNK-Pol(beta)-LigIII(alpha)-XRCC1	Literature	1085	Human	16982218	ENSG00000005156 ENSG00000154328 ENSG00000160209 ENSG00000070501 ENSG00000073050
embl_complex_260	5	CORUMcore	CRM1-RAN-PHAX-CBC complex (cap binding complex)	Literature	1176	Human	10786834	ENSG00000136937 ENSG00000114503 ENSG00000132341 ENSG00000164902 ENSG00000082898
embl_complex_261	5	CORUMcore	RNA pol II containing coactivator complex Tat-SF	Literature	1191	Human	10393184	ENSG00000136807 ENSG00000102241 ENSG00000115053 ENSG00000181222 ENSG00000196235
embl_complex_262	5	CORUMcore	Ubiquitin E3 ligase (DET1, DDB1, CUL4A, RBX1, COP1)	Literature	1214	Human	14739464	ENSG00000139842 ENSG00000167986 ENSG00000140543 ENSG00000100387 ENSG00000143207
embl_complex_263	5	CORUMcore	SRm160/300 complex	Literature	1261	Human	10339552	ENSG00000104852 ENSG00000131876 ENSG00000133226 ENSG00000167978 ENSG00000136527
embl_complex_264	5	CORUMcore	Septin complex	Literature	1345	Human	15485874	ENSG00000138758 ENSG00000168385 ENSG00000122545 ENSG00000164402 ENSG00000184640
embl_complex_265	5	CORUMcore	Rb-tal-1-E2A-Lmo2-Ldb1 complex	Literature	1372	Human	10866689	ENSG00000198728 ENSG00000135363 ENSG00000139687 ENSG00000162367 ENSG00000071564
embl_complex_266	5	CORUMcore	BARD1-BRCA1-CSTF complex	Literature	2211	Human	10477523	ENSG00000138376 ENSG00000012048 ENSG00000101138 ENSG00000101811 ENSG00000176102
embl_complex_267	5	CORUMcore	MSH2/6-BLM-p53-RAD51 complex	Literature	2224	Human	15064730	ENSG00000197299 ENSG00000095002 ENSG00000116062 ENSG00000051180 ENSG00000141510
embl_complex_268	5	CORUMcore	ITGA6-ITGB4-Laminin10/12 complex	Literature	2319	Human	10671376	ENSG00000091409 ENSG00000132470 ENSG00000130702 ENSG00000091136 ENSG00000135862
embl_complex_269	5	CORUMcore	Ubiquitin ligase complex (TRAF6, TAB2, MALT1, UEV1A, BCL10)	Literature	2745	Human	15125833	ENSG00000142867 ENSG00000172175 ENSG00000055208 ENSG00000175104 ENSG00000124208
embl_complex_270	5	CORUMcore	hs4 enhancer complex (faster migrating complex)	Literature	3045	Human	14707079	ENSG00000109320 ENSG00000143190 ENSG00000028277 ENSG00000173039 ENSG00000100811
embl_complex_271	5	CORUMcore	pRb2/p130-multimolecular complex (DNMT1, E2F4, SuV39H1, HDAC1, RBL2)	Literature	5117	Human	12789259	ENSG00000130816 ENSG00000205250 ENSG00000116478 ENSG00000103479 ENSG00000101945
embl_complex_272	5	CORUMcore	SWI/SNF chromatin-remodeling complex	Literature	5184	Human	15696166	ENSG00000116478 ENSG00000169057 ENSG00000169375 ENSG00000080503 ENSG00000073584
embl_complex_273	5	CORUMcore	RAF1-PPP2-PIN1 complex	Literature	5211	Human	15664191	ENSG00000127445 ENSG00000104695 ENSG00000105568 ENSG00000221914 ENSG00000132155
embl_complex_274	5	CORUMcore	53BP1-containing complex	Literature	5231	Human	15856006	ENSG00000132383 ENSG00000117748 ENSG00000067369 ENSG00000079246 ENSG00000196419
embl_complex_275	5	CORUMcore	TCF4-CTNNB1-SUMO1-EP300-HADAC6 complex	Literature	5260	Human	15782138	ENSG00000168036 ENSG00000100393 ENSG00000094631 ENSG00000116030 ENSG00000196628
embl_complex_276	5	CORUMcore	tRNA splicing endonuclease	Literature	5283	Human	15109492	ENSG00000172409 ENSG00000198860 ENSG00000154743 ENSG00000170892 ENSG00000182173
embl_complex_277	5	CORUMcore	BRCC complex	Literature	5400	Human	14636569	ENSG00000012048 ENSG00000139618 ENSG00000185515 ENSG00000158019 ENSG00000051180
embl_complex_278	5	CORUMcore	LMO4-gp130 complex	Literature	5564	Human	15677447	ENSG00000134352 ENSG00000162434 ENSG00000143013 ENSG00000179295 ENSG00000184557
embl_complex_279	5	CORUMcore	MAP2K1-BRAF-RAF1-YWHAE-KSR1 complex	Literature	5877	Human	17979178	ENSG00000157764 ENSG00000141068 ENSG00000169032 ENSG00000132155 ENSG00000108953
