# Supplementary material for: Spatiotemporal variation of mammalian protein complex stoichiometries
Source: Genome Biol. 2016 Mar 14;17:47. doi: 10.1186/s13059-016-0912-5 (PMC4791834; doi:10.1186/s13059-016-0912-5)
Supplement: Additional file 3: — Table containing the microarray data from 10 different cell lines used for the co-expression analysis. (XLSX 51 kb) [file 13059_2016_912_MOESM3_ESM.xlsx]

## Sheet: Co-expression analysis
		Co-expression of Protein abundance		Co-expression of mRNA
Complex Name	Complex ID	permutation-test P value	adjusted permutation-test P value	permutation-test P value	adjusted permutation-test P value
26S Proteasome	embl_complex_001	9.9999e-06	8.64697e-05	0.00664993	0.0575024
Conserved oligomeric Golgi (COG) complex	embl_complex_224	9.9999e-06	8.64697e-05	0.123149	0.294893
nuclear condensin complex	embl_complex_182	9.9999e-06	8.64697e-05	9.9999e-06	0.000293997
chaperonin-containing T-complex	embl_complex_106	9.9999e-06	8.64697e-05	0.000379996	0.00716618
COPI	embl_complex_103	9.9999e-06	8.64697e-05	0.0600594	0.209039
Arp2/3 protein complex	embl_complex_099	9.9999e-06	8.64697e-05	0.330127	0.536687
cytoplasmic ribosomal large subunit	embl_complex_065	9.9999e-06	8.64697e-05	9.9999e-06	0.000293997
Sin3-CI	embl_complex_089	9.9999e-06	8.64697e-05	0.0106299	0.0721629
oligosaccharyl transferase complex	embl_complex_125	9.9999e-06	8.64697e-05	0.707893	0.794353
mitochondrial ribosomal large subunit	embl_complex_067	9.9999e-06	8.64697e-05	0.0619694	0.209039
cytoplasmic ribosomal small subunit	embl_complex_066	9.9999e-06	8.64697e-05	0.0170998	0.0930991
MCM complex	embl_complex_040	9.9999e-06	8.64697e-05	9.9999e-06	0.000293997
BAF complex	embl_complex_004	9.9999e-06	8.64697e-05	0.105559	0.272231
Nuclear pore complex (NPC)	embl_complex_002	9.9999e-06	8.64697e-05	0.0098399	0.0721629
Polycomb-group repressive complex 2 (PRC2)	embl_complex_021	9.9999e-06	8.64697e-05	0.0512995	0.19336
RC complex during S-phase of cell cycle	embl_complex_213	9.9999e-06	8.64697e-05	0.00181998	0.0222948
Replication factor C (RFC) complex	embl_complex_060	9.9999e-06	8.64697e-05	1.99998e-05	0.000489995
UTP B complex	embl_complex_173	1.99998e-05	0.000163332	0.00500995	0.0479583
NuRD complex	embl_complex_015	2.99997e-05	0.000232103	0.0851491	0.241186
DNMT3B	embl_complex_147	3.99996e-05	0.000279997	0.0169798	0.0930991
eEF1	embl_complex_192	3.99996e-05	0.000279997	0.232318	0.452195
MMS22L-TONSL	embl_complex_152	4.99995e-05	0.000319562	9.9999e-06	0.000293997
Integrator	embl_complex_005	4.99995e-05	0.000319562	0.641004	0.747838
chromatin accessibility complex	embl_complex_167	6.99993e-05	0.000428746	0.0235498	0.104903
COREST complex	embl_complex_034	9.9999e-05	0.000587994	0.128389	0.294893
TFIIH complex	embl_complex_037	0.000129999	0.000734993	0.784442	0.835601
emerin C24	embl_complex_154	0.000139999	0.000762215	0.00499995	0.0479583
eIF3	embl_complex_098	0.000159998	0.000839992	0.0357096	0.145814
Cohesin complex	embl_complex_025	0.000169998	0.000861716	9.9999e-06	0.000293997
signal peptidase complex	embl_complex_193	0.000199998	0.00097999	0.362556	0.543256
F0/F1 ATP synthase (complex V)	embl_complex_082	0.000219998	0.00104322	0.00473995	0.0479583
Yph1-L	embl_complex_072	0.000249998	0.00114843	0.0499995	0.19336
ELL.com	embl_complex_077	0.000269997	0.00120272	0.0610994	0.209039
BLM-CII	embl_complex_134	0.000299997	0.00129705	0.467975	0.614218
emerin C32	embl_complex_088	0.000409996	0.00167415	0.684693	0.77423
Large Drosha complex	embl_complex_007	0.000409996	0.00167415	0.0148899	0.0875523
COPII	embl_complex_070	0.000429996	0.00170836	0.161858	0.350267
Cytochrome bc1 complex (Ubiquinol-cytochrome c reductase complex, complex III)	embl_complex_115	0.000449996	0.00174077	0.204378	0.411556
Paf complex	embl_complex_059	0.000479995	0.00180921	0.743443	0.814934
prefoldin complex	embl_complex_177	0.000499995	0.00183748	0.671703	0.765429
AP-1 adaptor complex	embl_complex_107	0.000609994	0.00218705	0.827122	0.868478
Nonsense-mediated mRNA decay pathway complex	embl_complex_196	0.000709993	0.00248498	0.627294	0.737697
emerin C52	embl_complex_081	0.000759992	0.00259811	0.335977	0.536687
mitochondrial pyruvate dehydrogenase complex	embl_complex_102	0.000839992	0.00280634	0.233788	0.452195
Exosome	embl_complex_020	0.00105999	0.00331529	0.0192698	0.097117
smc5p-Smc6p complex	embl_complex_069	0.00102999	0.00331529	0.187618	0.393998
Spliceosome-U2	embl_complex_018	0.00105999	0.00331529	0.0195798	0.097117
Mediator	embl_complex_003	0.00111999	0.00342997	0.0095699	0.0721629
Prp19-associated complex	embl_complex_148	0.00146999	0.00440996	0.721883	0.803915
Cytochrome c oxidase (complex IV)	embl_complex_096	0.00153998	0.00452755	0.249688	0.464608
Kinase maturation complex 1	embl_complex_211	0.00181998	0.00524583	0.162028	0.350267
TNF-alpha/NF-kappa B signaling complex 6	embl_complex_212	0.00219998	0.00621917	0.0400896	0.159275
MDC1-MRN-ATM-FANCD2 complex	embl_complex_238	0.00327997	0.00909727	0.123229	0.294893
Respiratory chain complex I (early intermediate NDUFAF1 assembly), mitochondrial	embl_complex_231	0.00382996	0.010426	0.00521995	0.0479583
Spliceosome-C	embl_complex_010	0.00407996	0.0109046	0.321847	0.536165
dynactin complex	embl_complex_179	0.00422996	0.0111036	0.499235	0.642831
Spliceosome-A	embl_complex_006	0.00433996	0.0111925	0.247328	0.464608
ISW1b complex	embl_complex_136	0.00462995	0.0117345	0.535705	0.667797
N-CoR-1	embl_complex_118	0.00520995	0.0129807	0.197448	0.403123
CtBP	embl_complex_084	0.00554994	0.0135974	0.0255097	0.110292
Profilin 1 complex	embl_complex_240	0.00667993	0.0160975	0.460705	0.610123
mRNA cleavage factor complex (CFI)	embl_complex_080	0.00791992	0.0187779	0.374106	0.544491
HMC Complex	embl_complex_091	0.00852991	0.0199031	0.421826	0.577296
Anaphase promoting complex (APC)	embl_complex_023	0.0097099	0.0223024	0.397436	0.561184
multi-eIF complex	embl_complex_110	0.0105699	0.0239042	0.124739	0.294893
Suv39h1	embl_complex_129	0.0107899	0.024032	0.365866	0.543256
multi-tRNAsynthase complex	embl_complex_028	0.0113299	0.0248581	0.357456	0.541712
Exocyst complex	embl_complex_119	0.0126999	0.0274541	0.95583	0.963455
TFIIIC complex	embl_complex_058	0.0137299	0.0292506	0.110819	0.276108
NuA4/Tip60 HAT complex	embl_complex_030	0.0140299	0.0294627	0.390126	0.561184
Septin complex	embl_complex_264	0.0160498	0.0332299	0.663633	0.762141
RNA polymerase II complex, chromatin structure modifying	embl_complex_208	0.0179198	0.0365863	0.555414	0.679388
Spliceosome-Prp19	embl_complex_033	0.0183798	0.0370114	0.316947	0.536165
HES1 promoter-Notch enhancer complex	embl_complex_215	0.0218098	0.0433248	0.559224	0.679388
BAHD1	embl_complex_203	0.0228198	0.0447268	0.215078	0.427249
PAM complex	embl_complex_153	0.0248798	0.0481227	0.00120999	0.0161698
Rap1 complex	embl_complex_045	0.0287297	0.0541445	0.244848	0.464608
Spliceosome-LSm	embl_complex_043	0.0285697	0.0541445	0.0198198	0.097117
Exon Junction Complex (EJC)	embl_complex_012	0.0291697	0.0542778	0.000889991	0.0130829
COP9 signalosome	embl_complex_036	0.0306797	0.0563739	0.418846	0.577296
RANBP9-containing complex	embl_complex_029	0.0320597	0.0581824	0.0107999	0.0721629
SRCAP	embl_complex_120	0.0327197	0.058656	0.304307	0.532537
Dsl1p complex	embl_complex_207	0.0344897	0.0610841	0.104929	0.272231
COMPASS complex	embl_complex_086	0.0394496	0.0682246	0.598204	0.711094
Elongator complex	embl_complex_202	0.0390696	0.0682246	0.523895	0.663901
Spliceosome-U5	embl_complex_038	0.0492395	0.0841652	0.291057	0.522669
Spliceosome-B	embl_complex_026	0.0509395	0.0860702	0.339537	0.536687
P2X7 receptor signalling complex	embl_complex_217	0.0536495	0.089619	0.584454	0.704219
mitochondrial ribosomal small subunit	embl_complex_073	0.0568694	0.0926898	0.727653	0.804248
Nuclear cap binding complex (NCBC)	embl_complex_041	0.0569894	0.0926898	0.195188	0.403123
TNF-alpha/Nf-kappa B signaling complex (RPL6, RPL30, RPS13, CHUK, DDX3X, NFKB2, NFKBIB, REL, IKBKG, NFKB1, MAP3K8, RELB, GLG1, NFKBIA, RELA, TNIP2, GTF2I)	embl_complex_209	0.0573794	0.0926898	0.0534395	0.19639
H+-transporting ATPase, vacuolar	embl_complex_074	0.0614094	0.0981215	0.0096499	0.0721629
eIF2B	embl_complex_200	0.0653293	0.103263	0.0208598	0.0983053
Transcription-export (TREX) complex	embl_complex_027	0.0695793	0.10881	0.324087	0.536165
mitochondrial inner membrane presequence translocase complex	embl_complex_124	0.0720793	0.110433	0.291557	0.522669
TNF-alpha/NF-kappa B signaling complex (CHUK, BTRC, NFKB2, PPP6C, REL, CUL1, IKBKE, SAPS2, SAPS1, ANKRD28, RELA, SKP1)	embl_complex_216	0.0721193	0.110433	0.277867	0.510581
H2AX complex, isolated from cells without IR exposure	embl_complex_214	0.0754292	0.11431	0.0879291	0.241186
SRm160/300 complex	embl_complex_263	0.0823492	0.123524	0.0863291	0.241186
RAF1-PPP2-PIN1 complex	embl_complex_273	0.0838892	0.124563	0.502895	0.642831
Rpd3L complex	embl_complex_085	0.0860691	0.126522	0.0929091	0.248321
INO80.com	embl_complex_071	0.0878291	0.127831	0.155538	0.346427
53BP1-containing complex	embl_complex_274	0.0918691	0.1324	0.0803992	0.236374
RSC	embl_complex_075	0.0932491	0.133084	0.599834	0.711094
Kinase maturation complex 2	embl_complex_227	0.096699	0.13668	0.0625694	0.209039
Toposome	embl_complex_053	0.102579	0.143611	0.0329597	0.138431
H3.3 com	embl_complex_076	0.106139	0.147193	0.0213998	0.0983053
SMN-PolII-RHA complex	embl_complex_221	0.112219	0.15417	0.299577	0.530576
AF4.com	embl_complex_078	0.114889	0.156376	0.653763	0.756718
Flag-FCP1	embl_complex_142	0.130399	0.175859	0.400846	0.561184
CCR4-NOT complex	embl_complex_016	0.132819	0.175895	0.536055	0.667797
CUL4/DDB1	embl_complex_194	0.132709	0.175895	0.436096	0.588129
Spliceosome-Sm	embl_complex_044	0.140679	0.184641	0.000389996	0.00716618
Polycystin-1 multiprotein complex (ACTN1, CDH1, SRC, JUP, VCL, CTNNB1, PXN, BCAR1, PKD1, PTK2, TLN1)	embl_complex_220	0.142929	0.185934	0.172138	0.366729
RNA polymerase II core complex	embl_complex_035	0.149529	0.192813	0.332297	0.536687
INO80 complex	embl_complex_017	0.168498	0.215385	0.97061	0.97061
protein phosphatase type 2A complex (Rts1p)	embl_complex_116	0.171008	0.216709	0.847862	0.883941
B-WICH	embl_complex_139	0.184918	0.232333	0.315207	0.536165
RNA pol II containing coactivator complex Tat-SF	embl_complex_261	0.205598	0.256126	0.753952	0.814934
Pol epsilon	embl_complex_144	0.211428	0.261176	0.876691	0.90658
BCOR	embl_complex_132	0.214548	0.262821	0.458035	0.610123
HCF-1N	embl_complex_083	0.217758	0.264549	0.480785	0.625446
DNA-PK-Ku-eIF2-NF90-NF45 complex	embl_complex_226	0.222368	0.267935	0.0665193	0.210927
CRM1-RAN-PHAX-CBC complex (cap binding complex)	embl_complex_260	0.226428	0.270609	0.774292	0.83081
PFD-like	embl_complex_123	0.252777	0.29808	0.128129	0.294893
HDAC1-PP1	embl_complex_169	0.253927	0.29808	0.146719	0.33181
TNF-alpha/NF-kappa B signaling complex 7	embl_complex_228	0.255497	0.29808	0.0739093	0.221728
HMGB1-HMGB2-HSC70-ERP60-GAPDH complex	embl_complex_251	0.265247	0.307019	0.795402	0.841181
RNA polymerase I core complex	embl_complex_042	0.271467	0.311763	0.0674393	0.210927
SWI/SNF chromatin-remodeling complex	embl_complex_272	0.291987	0.332729	0.0885991	0.241186
CF IIAm complex (Cleavage factor IIAm complex)	embl_complex_210	0.295187	0.333788	0.0712393	0.21817
telomerase	embl_complex_094	0.325287	0.365016	0.0134899	0.0826254
KMT2C/D containing complex	embl_complex_022	0.391076	0.435517	0.881911	0.90658
Spliceosome-U4/U6	embl_complex_056	0.400176	0.4423	0.0649094	0.210927
HOPS complex	embl_complex_156	0.424556	0.465744	0.552734	0.679388
UTP C complex	embl_complex_162	0.439706	0.478791	0.424136	0.577296
STE5-MAPK complex	embl_complex_095	0.448146	0.484393	0.324617	0.536165
emerin C25	embl_complex_092	0.490465	0.526265	0.350106	0.541712
Chs5p/Arf-1binding proteins (ChAPs)	embl_complex_171	0.543245	0.578674	0.356636	0.541712
RICH1/AMOT polarity complex, Flag-Rich1 precipitated	embl_complex_222	0.562004	0.59435	0.346297	0.541549
Survival of motor neuron (SMN) complex	embl_complex_008	0.630314	0.661829	0.000809992	0.0130829
2A-DUB	embl_complex_138	0.670673	0.699213	0.909391	0.928337
BCDIN3-TAP	embl_complex_186	0.685093	0.704257	0.370426	0.544491
Signal recognition particle (SRP) complex	embl_complex_057	0.684613	0.704257	0.108539	0.27509
SMG-1-Upf1-eRF1-eRF3 complex (SURF)	embl_complex_257	0.715003	0.729899	0.753792	0.814934
retromer complex	embl_complex_157	0.760092	0.770576	0.396966	0.561184
eIF4F	embl_complex_122	0.855171	0.861029	0.0119499	0.0763753
Sac3-Thp	embl_complex_145	0.878201	0.878201	0.9569	0.963455

## Sheet: MIcroarray data used
GEO Experiment ID	Cell line
GSM180457.CEL	U2OS
GSM280387.CEL	U2OS
GSM280389.CEL	U2OS
GSM162893.CEL	a549
GSM47472.CEL	a549
GSM124909.CEL	a549
503316262.CEL	HEK293
503316125.CEL	HEK293
503316677.CEL	HEK293
919973848.CEL	HeLa
GSM23382.CEL	HeLa
GSM23384.CEL	HeLa
422894960.CEL	Hep-2
422895718.CEL	Hep-2
422894425.CEL	Hep-2
GSM34163.CEL	k562
GSM34938.CEL	k562
GSM34920.CEL	k562
GSM118758.CEL	mcf7
GSM118761.CEL	mcf7
GSM119016.CEL	mcf7
319983482.CEL	RKO
319984795.CEL	RKO
319984892.CEL	RKO
859599208.CEL	Jurkat
GSM640840.CEL	Jurkat
GSM64855.CEL	lncap
GSM64858.CEL	lncap
GSM64864.CEL	lncap
