# Supplementary material for: Spatiotemporal variation of mammalian protein complex stoichiometries
Source: Genome Biol. 2016 Mar 14;17:47. doi: 10.1186/s13059-016-0912-5 (PMC4791834; doi:10.1186/s13059-016-0912-5)
Supplement: Additional file 4: — Table listing the statistics of quantified protein complexes. (XLSX 48 kb) [file 13059_2016_912_MOESM4_ESM.xlsx]

## Sheet: Sheet1
Complex ID	Complex name	# of sig. subunits in reprogramming	# of quantified subunits in reprogramming	Ratio of sig. subunits in reprogramming	# of sig. subunits in 11 cell lines	# of quantified subunits in 11 cell lines	Ratio of sig. subunits in 11 cell lines	Variable complexes (>=0.2)
embl_complex_001	26S Proteasome	6	34	0.176471	3	32	0.09375	0.13511
embl_complex_002	Nuclear pore complex (NPC)	6	28	0.214286	6	27	0.222222	0.218254
embl_complex_003	Mediator	2	15	0.133333	2	8	0.25	0.191667
embl_complex_004	BAF complex	8	16	0.5	2	10	0.2	0.35
embl_complex_005	Integrator	1	14	0.0714286	0	12	0	0.0357143
embl_complex_006	Spliceosome-A	1	16	0.0625	3	13	0.230769	0.146635
embl_complex_007	Large Drosha complex	2	17	0.117647	2	16	0.125	0.121324
embl_complex_008	Survival of motor neuron (SMN) complex	2	12	0.166667	3	12	0.25	0.208333
embl_complex_009	Polycomb-group repressive complex 1 (PRC1)	0	5	0	NA	NA	NA	0
embl_complex_010	Spliceosome-C	0	10	0	3	8	0.375	0.1875
embl_complex_011	TAF complex	0	7	0	NA	NA	NA	0
embl_complex_012	Exon Junction Complex (EJC)	6	12	0.5	2	10	0.2	0.35
embl_complex_013	SIN3 complex	1	6	0.166667	NA	NA	NA	0.166667
embl_complex_015	NuRD complex	5	11	0.454545	0	9	0	0.227273
embl_complex_016	CCR4-NOT complex	1	12	0.0833333	2	6	0.333333	0.208333
embl_complex_017	INO80 complex	1	5	0.2	NA	NA	NA	0.2
embl_complex_018	Spliceosome-U2	2	9	0.222222	0	12	0	0.111111
embl_complex_019	STAGA complex	1	5	0.2	NA	NA	NA	0.2
embl_complex_020	Exosome	0	8	0	0	10	0	0
embl_complex_021	Polycomb-group repressive complex 2 (PRC2)	0	7	0	0	5	0	0
embl_complex_022	KMT2C/D containing complex	1	8	0.125	1	5	0.2	0.1625
embl_complex_023	Anaphase promoting complex (APC)	1	8	0.125	1	7	0.142857	0.133929
embl_complex_025	Cohesin complex	1	8	0.125	2	8	0.25	0.1875
embl_complex_026	Spliceosome-B	4	9	0.444444	5	10	0.5	0.472222
embl_complex_027	Transcription-export (TREX) complex	2	8	0.25	2	8	0.25	0.25
embl_complex_028	multi-tRNAsynthase complex	7	10	0.7	3	10	0.3	0.5
embl_complex_029	RANBP9-containing complex	2	6	0.333333	1	6	0.166667	0.25
embl_complex_030	NuA4/Tip60 HAT complex	4	7	0.571429	0	7	0	0.285714
embl_complex_031	RNA polymerase III core complex	0	6	0	NA	NA	NA	0
embl_complex_032	Spliceosome-Bact	0	7	0	3	7	0.428571	0.214286
embl_complex_033	Spliceosome-Prp19	0	8	0	1	8	0.125	0.0625
embl_complex_034	COREST complex	0	6	0	NA	NA	NA	0
embl_complex_035	RNA polymerase II core complex	1	9	0.111111	0	6	0	0.0555556
embl_complex_036	COP9 signalosome	0	9	0	1	8	0.125	0.0625
embl_complex_037	TFIIH complex	0	5	0	NA	NA	NA	0
embl_complex_038	Spliceosome-U5	0	8	0	1	7	0.142857	0.0714286
embl_complex_039	HDAC3/NCOR complex	4	5	0.8	NA	NA	NA	0.8
embl_complex_040	MCM complex	3	7	0.428571	4	5	0.8	0.614286
embl_complex_041	Nuclear cap binding complex (NCBC)	2	5	0.4	2	7	0.285714	0.342857
embl_complex_042	RNA polymerase I core complex	0	6	0	0	5	0	0
embl_complex_043	Spliceosome-LSm	0	5	0	0	6	0	0
embl_complex_044	Spliceosome-Sm	0	6	0	1	7	0.142857	0.0714286
embl_complex_045	Rap1 complex	3	7	0.428571	4	7	0.571429	0.5
embl_complex_052	Mis12 centromere complex	3	5	0.6	NA	NA	NA	0.6
embl_complex_053	Toposome	2	5	0.4	4	6	0.666667	0.533333
embl_complex_055	SRC-3 complex	1	5	0.2	NA	NA	NA	0.2
embl_complex_056	Spliceosome-U4/U6	0	5	0	3	5	0.6	0.3
embl_complex_057	Signal recognition particle (SRP) complex	0	5	0	0	5	0	0
embl_complex_058	TFIIIC complex	0	5	0	0	5	0	0
embl_complex_059	Paf complex	0	5	0	0	5	0	0
embl_complex_060	Replication factor C (RFC) complex	NA	NA	NA	0	5	0	0
embl_complex_062	Cleavage and polyadenylation specificity factor (CPSF) complex	NA	NA	NA	1	5	0.2	0.2
embl_complex_064	Origin recognition complex (ORC) complex	3	5	0.6	NA	NA	NA	0.6
embl_complex_065	cytoplasmic ribosomal large subunit	5	42	0.119048	1	44	0.0227273	0.0708874
embl_complex_066	cytoplasmic ribosomal small subunit	3	29	0.103448	2	32	0.0625	0.0829741
embl_complex_067	mitochondrial ribosomal large subunit	4	32	0.125	2	26	0.0769231	0.100962
embl_complex_068	Nucleosomal protein complex	0	6	0	NA	NA	NA	0
embl_complex_069	smc5p-Smc6p complex	2	5	0.4	1	6	0.166667	0.283333
embl_complex_070	COPII	7	18	0.388889	6	15	0.4	0.394444
embl_complex_071	INO80.com	6	10	0.6	2	6	0.333333	0.466667
embl_complex_072	Yph1-L	1	16	0.0625	6	19	0.315789	0.189145
embl_complex_073	mitochondrial ribosomal small subunit	8	19	0.421053	3	17	0.176471	0.298762
embl_complex_074	H+-transporting ATPase, vacuolar	0	11	0	0	9	0	0
embl_complex_075	RSC	11	16	0.6875	5	13	0.384615	0.536058
embl_complex_076	H3.3 com	5	14	0.357143	6	12	0.5	0.428571
embl_complex_077	ELL.com	1	12	0.0833333	1	8	0.125	0.104167
embl_complex_078	AF4.com	1	12	0.0833333	3	10	0.3	0.191667
embl_complex_079	Tubulins	1	8	0.125	NA	NA	NA	0.125
embl_complex_080	mRNA cleavage factor complex (CFI)	1	15	0.0666667	3	14	0.214286	0.140476
embl_complex_081	emerin C52	6	14	0.428571	5	14	0.357143	0.392857
embl_complex_082	F0/F1 ATP synthase (complex V)	0	10	0	0	8	0	0
embl_complex_083	HCF-1N	3	16	0.1875	5	14	0.357143	0.272321
embl_complex_084	CtBP	2	10	0.2	1	5	0.2	0.2
embl_complex_085	Rpd3L complex	3	8	0.375	2	6	0.333333	0.354167
embl_complex_086	COMPASS complex	1	11	0.0909091	1	9	0.111111	0.10101
embl_complex_087	heterotrimeric G-protein complex	1	6	0.166667	NA	NA	NA	0.166667
embl_complex_088	emerin C32	7	12	0.583333	4	10	0.4	0.491667
embl_complex_089	Sin3-CI	5	12	0.416667	2	10	0.2	0.308333
embl_complex_090	SNARE complex	3	5	0.6	NA	NA	NA	0.6
embl_complex_091	HMC Complex	5	9	0.555556	4	8	0.5	0.527778
embl_complex_092	emerin C25	3	12	0.25	2	12	0.166667	0.208333
embl_complex_093	E2F6.com-1	0	7	0	NA	NA	NA	0
embl_complex_094	telomerase	2	9	0.222222	2	10	0.2	0.211111
embl_complex_095	STE5-MAPK complex	0	6	0	NA	NA	NA	0
embl_complex_096	Cytochrome c oxidase (complex IV)	0	5	0	0	6	0	0
embl_complex_098	eIF3	1	10	0.1	2	10	0.2	0.15
embl_complex_099	Arp2/3 protein complex	1	9	0.111111	1	7	0.142857	0.126984
embl_complex_100	NuA3 histone acetyltransferase complex	0	6	0	NA	NA	NA	0
embl_complex_101	Kornberg's mediator (SRB) complex	0	5	0	NA	NA	NA	0
embl_complex_102	mitochondrial pyruvate dehydrogenase complex	0	6	0	1	5	0.2	0.1
embl_complex_103	COPI	3	9	0.333333	2	8	0.25	0.291667
embl_complex_104	Cdc28p/Clb5p complex	2	5	0.4	NA	NA	NA	0.4
embl_complex_105	Sro1p/Sec4p/Sec9p complex	2	5	0.4	NA	NA	NA	0.4
embl_complex_106	chaperonin-containing T-complex	0	8	0	0	8	0	0
embl_complex_107	AP-1 adaptor complex	2	6	0.333333	1	6	0.166667	0.25
embl_complex_109	TRAPP complex	1	5	0.2	NA	NA	NA	0.2
embl_complex_110	multi-eIF complex	2	8	0.25	2	8	0.25	0.25
embl_complex_112	Mob1p/Dbf2p complex	4	6	0.666667	NA	NA	NA	0.666667
embl_complex_113	GST-Smad3	5	9	0.555556	NA	NA	NA	0.555556
embl_complex_114	BRCA1/BARD1	2	6	0.333333	NA	NA	NA	0.333333
embl_complex_115	Cytochrome bc1 complex (Ubiquinol-cytochrome c reductase complex, complex III)	0	9	0	0	9	0	0
embl_complex_116	protein phosphatase type 2A complex (Rts1p)	1	6	0.166667	1	6	0.166667	0.166667
embl_complex_118	N-CoR-1	5	9	0.555556	1	5	0.2	0.377778
embl_complex_119	Exocyst complex	4	8	0.5	0	6	0	0.25
embl_complex_120	SRCAP	2	6	0.333333	1	6	0.166667	0.25
embl_complex_122	eIF4F	2	6	0.333333	0	5	0	0.166667
embl_complex_123	PFD-like	3	7	0.428571	2	6	0.333333	0.380952
embl_complex_124	mitochondrial inner membrane presequence translocase complex	0	5	0	0	5	0	0
embl_complex_125	oligosaccharyl transferase complex	2	7	0.285714	1	6	0.166667	0.22619
embl_complex_126	emerin	4	8	0.5	NA	NA	NA	0.5
embl_complex_128	ESCRT III complex	0	5	0	NA	NA	NA	0
embl_complex_129	Suv39h1	3	7	0.428571	NA	NA	NA	0.428571
embl_complex_130	NSL	1	5	0.2	NA	NA	NA	0.2
embl_complex_131	cAMP-dependent protein kinase	2	5	0.4	NA	NA	NA	0.4
embl_complex_132	BCOR	0	5	0	NA	NA	NA	0
embl_complex_134	BLM-CII	0	5	0	NA	NA	NA	0
embl_complex_136	ISW1b complex	4	6	0.666667	NA	NA	NA	0.666667
embl_complex_139	B-WICH	5	6	0.833333	3	6	0.5	0.666667
embl_complex_140	AP-3 adaptor complex	2	7	0.285714	NA	NA	NA	0.285714
embl_complex_141	Cul3p-RING ubiquitin ligase complex	2	5	0.4	NA	NA	NA	0.4
embl_complex_142	Flag-FCP1	1	7	0.142857	1	7	0.142857	0.142857
embl_complex_144	Pol epsilon	2	5	0.4	NA	NA	NA	0.4
embl_complex_147	DNMT3B	1	6	0.166667	4	5	0.8	0.483333
embl_complex_148	Prp19-associated complex	0	5	0	0	6	0	0
embl_complex_151	mitochondrial outer membrane translocase complex	0	5	0	NA	NA	NA	0
embl_complex_152	MMS22L-TONSL	NA	NA	NA	5	5	1	1
embl_complex_153	PAM complex	0	5	0	NA	NA	NA	0
embl_complex_154	emerin C24	3	7	0.428571	5	6	0.833333	0.630952
embl_complex_156	HOPS complex	0	7	0	0	5	0	0
embl_complex_157	retromer complex	2	7	0.285714	2	6	0.333333	0.309524
embl_complex_158	chromatin assembly complex	3	6	0.5	NA	NA	NA	0.5
embl_complex_160	SCF-CDC4 complex	0	6	0	4	5	0.8	0.4
embl_complex_162	UTP C complex	NA	NA	NA	2	5	0.4	0.4
embl_complex_167	chromatin accessibility complex	3	5	0.6	NA	NA	NA	0.6
embl_complex_168	RNA Degradation Complex	NA	NA	NA	3	5	0.6	0.6
embl_complex_169	HDAC1-PP1	2	5	0.4	0	5	0	0.2
embl_complex_173	UTP B complex	0	6	0	4	6	0.666667	0.333333
embl_complex_177	prefoldin complex	0	5	0	0	6	0	0
embl_complex_182	nuclear condensin complex	0	5	0	NA	NA	NA	0
embl_complex_185	UTP A complex	NA	NA	NA	1	5	0.2	0.2
embl_complex_196	Nonsense-mediated mRNA decay pathway complex	2	5	0.4	NA	NA	NA	0.4
embl_complex_200	eIF2B	0	5	0	NA	NA	NA	0
embl_complex_202	Elongator complex	0	5	0	3	5	0.6	0.3
embl_complex_208	RNA polymerase II complex, chromatin structure modifying	7	16	0.4375	4	11	0.363636	0.400568
embl_complex_209	TNF-alpha/Nf-kappa B signaling complex (RPL6, RPL30, RPS13, CHUK, DDX3X, NFKB2, NFKBIB, REL, IKBKG, NFKB1, MAP3K8, RELB, GLG1, NFKBIA, RELA, TNIP2, GTF2I)	2	10	0.2	3	9	0.333333	0.266667
embl_complex_210	CF IIAm complex (Cleavage factor IIAm complex)	1	13	0.0769231	2	13	0.153846	0.115385
embl_complex_211	Kinase maturation complex 1	6	14	0.428571	2	12	0.166667	0.297619
embl_complex_212	TNF-alpha/NF-kappa B signaling complex 6	4	13	0.307692	1	13	0.0769231	0.192308
embl_complex_213	RC complex during S-phase of cell cycle	1	10	0.1	6	10	0.6	0.35
embl_complex_214	H2AX complex, isolated from cells without IR exposure	5	10	0.5	5	12	0.416667	0.458333
embl_complex_215	HES1 promoter-Notch enhancer complex	3	10	0.3	2	8	0.25	0.275
embl_complex_216	TNF-alpha/NF-kappa B signaling complex (CHUK, BTRC, NFKB2, PPP6C, REL, CUL1, IKBKE, SAPS2, SAPS1, ANKRD28, RELA, SKP1)	4	8	0.5	4	6	0.666667	0.583333
embl_complex_217	P2X7 receptor signalling complex	3	7	0.428571	2	5	0.4	0.414286
embl_complex_218	BLOC1-BLOC2 complex	0	5	0	NA	NA	NA	0
embl_complex_219	NK-3-Groucho-HIPK2-SIN3A-RbpA48-HDAC1 complex	1	5	0.2	NA	NA	NA	0.2
embl_complex_220	Polycystin-1 multiprotein complex (ACTN1, CDH1, SRC, JUP, VCL, CTNNB1, PXN, BCAR1, PKD1, PTK2, TLN1)	4	9	0.444444	NA	NA	NA	0.444444
embl_complex_221	SMN-PolII-RHA complex	2	9	0.222222	0	6	0	0.111111
embl_complex_222	RICH1/AMOT polarity complex, Flag-Rich1 precipitated	4	8	0.5	2	5	0.4	0.45
embl_complex_223	Emerin regulatory complex	4	7	0.571429	NA	NA	NA	0.571429
embl_complex_224	Conserved oligomeric Golgi (COG) complex	1	7	0.142857	0	8	0	0.0714286
embl_complex_225	p27-cyclinE-Cdk2 - Ubiquitin E3 ligase (SKP1A, SKP2, CUL1, CKS1B, RBX1) complex	0	6	0	NA	NA	NA	0
embl_complex_226	DNA-PK-Ku-eIF2-NF90-NF45 complex	3	8	0.375	4	8	0.5	0.4375
embl_complex_227	Kinase maturation complex 2	2	6	0.333333	0	5	0	0.166667
embl_complex_228	TNF-alpha/NF-kappa B signaling complex 7	3	5	0.6	2	5	0.4	0.5
embl_complex_229	ASF1-histone containing complex	3	5	0.6	NA	NA	NA	0.6
embl_complex_231	Respiratory chain complex I (early intermediate NDUFAF1 assembly), mitochondrial	1	6	0.166667	1	5	0.2	0.183333
embl_complex_233	RalBP1-CCNB1-AP2A-NUMB-EPN1 complex	3	5	0.6	NA	NA	NA	0.6
embl_complex_234	WIP-WASp-actin-myosin-IIa complex	2	5	0.4	NA	NA	NA	0.4
embl_complex_238	MDC1-MRN-ATM-FANCD2 complex	1	5	0.2	3	5	0.6	0.4
embl_complex_244	Ubiquilin-proteasome complex	1	6	0.166667	NA	NA	NA	0.166667
embl_complex_245	TRBP containing complex (DICER, TRBP, AGO2, RPL7A, EIF6, MOV10)	NA	NA	NA	2	5	0.4	0.4
embl_complex_248	Wave-2 complex	0	5	0	NA	NA	NA	0
embl_complex_254	PCNA-MutS-alpha-MutL-alpha-DNA complex	0	5	0	NA	NA	NA	0
embl_complex_255	Decapping complex	2	5	0.4	NA	NA	NA	0.4
embl_complex_257	SMG-1-Upf1-eRF1-eRF3 complex (SURF)	0	5	0	NA	NA	NA	0
embl_complex_260	CRM1-RAN-PHAX-CBC complex (cap binding complex)	1	5	0.2	2	5	0.4	0.3
embl_complex_261	RNA pol II containing coactivator complex Tat-SF	1	5	0.2	1	5	0.2	0.2
embl_complex_263	SRm160/300 complex	0	5	0	1	5	0.2	0.1
embl_complex_264	Septin complex	2	5	0.4	NA	NA	NA	0.4
embl_complex_266	BARD1-BRCA1-CSTF complex	0	5	0	NA	NA	NA	0
embl_complex_272	SWI/SNF chromatin-remodeling complex	2	5	0.4	1	5	0.2	0.3
embl_complex_274	53BP1-containing complex	1	5	0.2	4	5	0.8	0.5
