# Supplementary material for: Spatiotemporal variation of mammalian protein complex stoichiometries
Source: Genome Biol. 2016 Mar 14;17:47. doi: 10.1186/s13059-016-0912-5 (PMC4791834; doi:10.1186/s13059-016-0912-5)
Supplement: Additional file 5: — Table reporting the functional enrichment analysis of variable and stable protein complexes. (XLSX 45 kb) [file 13059_2016_912_MOESM5_ESM.xlsx]

## Sheet: Stable
Stable Complexes
Annotation Clus.	GO Annotation	P value	Related Complex
1	Nucleobase, nucleoside, nucleotide and nucleic acid transport	1.3e-10	NPC, TREX, EJC
1	mRNA transport	2.6e-10	NPC, TREX, EJC
2	Vesicle-mediated transport	6.4e-08	COPII, COPI, exocyst
2	Protein localization	4.9e-07	NPC, COPII, COPI
3	Chromosome organization	5.4e-07	BAF, H3.3, Sin3
3	Chromatin organization	6.6e-06	BAF, Sin3, RSC
8	Regulation of transcription	6e-07	RNA polymerase II complex chromatin structure modifying, BAF
10	DNA metabolic process	7.7e-08	RC complex, H3.3
13	chromatin remodeling	4.2e-05	BAF, Sin3, RSC
14	cytoskeleton organization	2.7e-06	Polycystin-1 multiprotein complex, RICH1/AMOT
20	DNA replication	4.2e-07	RC, MCM
23	Actin filament-based process	0.00093	Emerin, RICH1/AMOT
24	tRNA aminoacylation	0.0069	multi-tRNA synthase
27	cell adhesion	0.00045	Polycystin-1 multiprotein complex
29	Kinetochore	1.8e-05	NPC, Mis12 centromere

## Sheet: Variable
Variable Complexes
Annotation Clus.	GO Annotation	P value	Related Complex
1	Translational elongation	4.4e-17	60S ribosome, 39S ribosome, 39S ribosomal subunit, mitochondrial
1	Ribosome	2.5e-15	60S ribosome, 39S ribosome
2	Negative regulation of ubiquitin-protein ligase activity	1.8e-13	26S Proteasome
2	Proteasome	5.6e-08	26S Proteasome
5	Oxidative phosphorylation	1.9e-10	H+-transporting ATPase, F0_F1 ATP synthase (complex V), Cytochrome bc1 complex (complex III)
5	electron transport chain	4.3e-05	Cytochrome bc1 complex (complex III), Respiratory chain complex I (early intermediate NDUFAF1 assembly) mitochondrial
8	snRNA processing	0.0045	Integrator
10	RNA polymerase activity	0.00023	RNA polymerase I core, RNA polymerase II core
14	ncRNA processing	0.0021	Integrator, exosome
19	protein modification by small protein conjugation or removal	0.075	Paf
20	microtubule-based movement	0.046	Tubulins
