# Supplementary material for: Spatiotemporal variation of mammalian protein complex stoichiometries
Source: Genome Biol. 2016 Mar 14;17:47. doi: 10.1186/s13059-016-0912-5 (PMC4791834; doi:10.1186/s13059-016-0912-5)
Supplement: Additional file 6: — Table reporting the summary of quantified complex members and their regulation. (XLSX 179 kb) [file 13059_2016_912_MOESM6_ESM.xlsx]

## Sheet: TableS4_v3.csv
Complex name	Complex ID	Member ID (Ensembl Gene Human)	Member description	Member associated transcript name	Significant reprogramming	Significant 11 cell lines	Transcriptionally regulated (reprogramming)
26S Proteasome	embl_complex_001	ENSG00000008018	proteasome (prosome, macropain) subunit, beta type, 1 [Source:HGNC Symbol;Acc:9537]	PSMB1	FALSE	FALSE	NA
26S Proteasome	embl_complex_001	ENSG00000013275	proteasome (prosome, macropain) 26S subunit, ATPase, 4 [Source:HGNC Symbol;Acc:9551]	PSMC4	FALSE	FALSE	NA
26S Proteasome	embl_complex_001	ENSG00000041357	proteasome (prosome, macropain) subunit, alpha type, 4 [Source:HGNC Symbol;Acc:9533]	PSMA4	TRUE	NA	FALSE
26S Proteasome	embl_complex_001	ENSG00000087191	proteasome (prosome, macropain) 26S subunit, ATPase, 5 [Source:HGNC Symbol;Acc:9552]	PSMC5	FALSE	FALSE	NA
26S Proteasome	embl_complex_001	ENSG00000095261	proteasome (prosome, macropain) 26S subunit, non-ATPase, 5 [Source:HGNC Symbol;Acc:9563]	PSMD5	FALSE	TRUE	NA
26S Proteasome	embl_complex_001	ENSG00000099341	proteasome (prosome, macropain) 26S subunit, non-ATPase, 8 [Source:HGNC Symbol;Acc:9566]	PSMD8	FALSE	FALSE	NA
26S Proteasome	embl_complex_001	ENSG00000100519	proteasome (prosome, macropain) 26S subunit, ATPase, 6 [Source:HGNC Symbol;Acc:9553]	PSMC6	FALSE	FALSE	NA
26S Proteasome	embl_complex_001	ENSG00000100567	proteasome (prosome, macropain) subunit, alpha type, 3 [Source:HGNC Symbol;Acc:9532]	PSMA3	FALSE	FALSE	NA
26S Proteasome	embl_complex_001	ENSG00000100764	proteasome (prosome, macropain) 26S subunit, ATPase, 1 [Source:HGNC Symbol;Acc:9547]	PSMC1	FALSE	FALSE	NA
26S Proteasome	embl_complex_001	ENSG00000100804	proteasome (prosome, macropain) subunit, beta type, 5 [Source:HGNC Symbol;Acc:9542]	PSMB5	TRUE	FALSE	TRUE
26S Proteasome	embl_complex_001	ENSG00000100902	proteasome (prosome, macropain) subunit, alpha type, 6 [Source:HGNC Symbol;Acc:9535]	PSMA6	FALSE	FALSE	NA
26S Proteasome	embl_complex_001	ENSG00000101182	proteasome (prosome, macropain) subunit, alpha type, 7 [Source:HGNC Symbol;Acc:9536]	PSMA7	TRUE	FALSE	TRUE
26S Proteasome	embl_complex_001	ENSG00000101843	proteasome (prosome, macropain) 26S subunit, non-ATPase, 10 [Source:HGNC Symbol;Acc:9555]	PSMD10	TRUE	FALSE	FALSE
26S Proteasome	embl_complex_001	ENSG00000103035	proteasome (prosome, macropain) 26S subunit, non-ATPase, 7 [Source:HGNC Symbol;Acc:9565]	PSMD7	FALSE	FALSE	NA
26S Proteasome	embl_complex_001	ENSG00000106588	proteasome (prosome, macropain) subunit, alpha type, 2 [Source:HGNC Symbol;Acc:9531]	PSMA2	NA	FALSE	NA
26S Proteasome	embl_complex_001	ENSG00000108294	proteasome (prosome, macropain) subunit, beta type, 3 [Source:HGNC Symbol;Acc:9540]	PSMB3	TRUE	TRUE	NA
26S Proteasome	embl_complex_001	ENSG00000108344	proteasome (prosome, macropain) 26S subunit, non-ATPase, 3 [Source:HGNC Symbol;Acc:9560]	PSMD3	FALSE	FALSE	NA
26S Proteasome	embl_complex_001	ENSG00000108671	proteasome (prosome, macropain) 26S subunit, non-ATPase, 11 [Source:HGNC Symbol;Acc:9556]	PSMD11	FALSE	FALSE	NA
26S Proteasome	embl_complex_001	ENSG00000110801	proteasome (prosome, macropain) 26S subunit, non-ATPase, 9 [Source:HGNC Symbol;Acc:9567]	PSMD9	FALSE	FALSE	NA
26S Proteasome	embl_complex_001	ENSG00000115233	proteasome (prosome, macropain) 26S subunit, non-ATPase, 14 [Source:HGNC Symbol;Acc:16889]	PSMD14	FALSE	FALSE	NA
26S Proteasome	embl_complex_001	ENSG00000126067	proteasome (prosome, macropain) subunit, beta type, 2 [Source:HGNC Symbol;Acc:9539]	PSMB2	FALSE	FALSE	NA
26S Proteasome	embl_complex_001	ENSG00000129084	proteasome (prosome, macropain) subunit, alpha type, 1 [Source:HGNC Symbol;Acc:9530]	PSMA1	FALSE	FALSE	NA
26S Proteasome	embl_complex_001	ENSG00000136930	proteasome (prosome, macropain) subunit, beta type, 7 [Source:HGNC Symbol;Acc:9544]	PSMB7	FALSE	FALSE	NA
26S Proteasome	embl_complex_001	ENSG00000142507	proteasome (prosome, macropain) subunit, beta type, 6 [Source:HGNC Symbol;Acc:9543]	PSMB6	FALSE	FALSE	NA
26S Proteasome	embl_complex_001	ENSG00000143106	proteasome (prosome, macropain) subunit, alpha type, 5 [Source:HGNC Symbol;Acc:9534]	PSMA5	FALSE	FALSE	NA
26S Proteasome	embl_complex_001	ENSG00000154611	proteasome (prosome, macropain) subunit, alpha type, 8 [Source:HGNC Symbol;Acc:22985]	PSMA8	FALSE	NA	NA
26S Proteasome	embl_complex_001	ENSG00000159352	proteasome (prosome, macropain) 26S subunit, non-ATPase, 4 [Source:HGNC Symbol;Acc:9561]	PSMD4	FALSE	FALSE	NA
26S Proteasome	embl_complex_001	ENSG00000159377	proteasome (prosome, macropain) subunit, beta type, 4 [Source:HGNC Symbol;Acc:9541]	PSMB4	FALSE	FALSE	NA
26S Proteasome	embl_complex_001	ENSG00000161057	proteasome (prosome, macropain) 26S subunit, ATPase, 2 [Source:HGNC Symbol;Acc:9548]	PSMC2	FALSE	FALSE	NA
26S Proteasome	embl_complex_001	ENSG00000163636	proteasome (prosome, macropain) 26S subunit, non-ATPase, 6 [Source:HGNC Symbol;Acc:9564]	PSMD6	TRUE	FALSE	FALSE
26S Proteasome	embl_complex_001	ENSG00000165916	proteasome (prosome, macropain) 26S subunit, ATPase, 3 [Source:HGNC Symbol;Acc:9549]	PSMC3	FALSE	FALSE	NA
26S Proteasome	embl_complex_001	ENSG00000173692	proteasome (prosome, macropain) 26S subunit, non-ATPase, 1 [Source:HGNC Symbol;Acc:9554]	PSMD1	FALSE	FALSE	NA
26S Proteasome	embl_complex_001	ENSG00000175166	proteasome (prosome, macropain) 26S subunit, non-ATPase, 2 [Source:HGNC Symbol;Acc:9559]	PSMD2	FALSE	TRUE	NA
26S Proteasome	embl_complex_001	ENSG00000185627	proteasome (prosome, macropain) 26S subunit, non-ATPase, 13 [Source:HGNC Symbol;Acc:9558]	PSMD13	FALSE	NA	NA
26S Proteasome	embl_complex_001	ENSG00000197170	proteasome (prosome, macropain) 26S subunit, non-ATPase, 12 [Source:HGNC Symbol;Acc:9557]	PSMD12	FALSE	FALSE	NA
53BP1-containing complex	embl_complex_274	ENSG00000067369	tumor protein p53 binding protein 1 [Source:HGNC Symbol;Acc:11999]	TP53BP1	TRUE	TRUE	FALSE
53BP1-containing complex	embl_complex_274	ENSG00000079246	X-ray repair complementing defective repair in Chinese hamster cells 5 (double-strand-break rejoining) [Source:HGNC Symbol;Acc:12833]	XRCC5	FALSE	TRUE	NA
53BP1-containing complex	embl_complex_274	ENSG00000117748	replication protein A2, 32kDa [Source:HGNC Symbol;Acc:10290]	RPA2	FALSE	FALSE	NA
53BP1-containing complex	embl_complex_274	ENSG00000132383	replication protein A1, 70kDa [Source:HGNC Symbol;Acc:10289]	RPA1	FALSE	TRUE	NA
53BP1-containing complex	embl_complex_274	ENSG00000196419	X-ray repair complementing defective repair in Chinese hamster cells 6 [Source:HGNC Symbol;Acc:4055]	XRCC6	FALSE	TRUE	NA
Anaphase promoting complex (APC)	embl_complex_023	ENSG00000004897	cell division cycle 27 [Source:HGNC Symbol;Acc:1728]	CDC27	FALSE	NA	NA
Anaphase promoting complex (APC)	embl_complex_023	ENSG00000053900	anaphase promoting complex subunit 4 [Source:HGNC Symbol;Acc:19990]	ANAPC4	FALSE	FALSE	NA
Anaphase promoting complex (APC)	embl_complex_023	ENSG00000089053	anaphase promoting complex subunit 5 [Source:HGNC Symbol;Acc:15713]	ANAPC5	FALSE	FALSE	NA
Anaphase promoting complex (APC)	embl_complex_023	ENSG00000094880	cell division cycle 23 [Source:HGNC Symbol;Acc:1724]	CDC23	FALSE	FALSE	NA
Anaphase promoting complex (APC)	embl_complex_023	ENSG00000130177	cell division cycle 16 [Source:HGNC Symbol;Acc:1720]	CDC16	FALSE	FALSE	NA
Anaphase promoting complex (APC)	embl_complex_023	ENSG00000153107	anaphase promoting complex subunit 1 [Source:HGNC Symbol;Acc:19988]	ANAPC1	FALSE	FALSE	NA
Anaphase promoting complex (APC)	embl_complex_023	ENSG00000176248	anaphase promoting complex subunit 2 [Source:HGNC Symbol;Acc:19989]	ANAPC2	FALSE	TRUE	NA
Anaphase promoting complex (APC)	embl_complex_023	ENSG00000196510	anaphase promoting complex subunit 7 [Source:HGNC Symbol;Acc:17380]	ANAPC7	TRUE	FALSE	FALSE
ASF1-histone containing complex	embl_complex_229	ENSG00000100380	suppression of tumorigenicity 13 (colon carcinoma) (Hsp70 interacting protein) [Source:HGNC Symbol;Acc:11343]	ST13	TRUE	NA	FALSE
ASF1-histone containing complex	embl_complex_229	ENSG00000105011	anti-silencing function 1B histone chaperone [Source:HGNC Symbol;Acc:20996]	ASF1B	FALSE	NA	NA
ASF1-histone containing complex	embl_complex_229	ENSG00000132780	nuclear autoantigenic sperm protein (histone-binding) [Source:HGNC Symbol;Acc:7644]	NASP	TRUE	FALSE	TRUE
ASF1-histone containing complex	embl_complex_229	ENSG00000159259	chromatin assembly factor 1, subunit B (p60) [Source:HGNC Symbol;Acc:1911]	CHAF1B	TRUE	NA	TRUE
ASF1-histone containing complex	embl_complex_229	ENSG00000183765	checkpoint kinase 2 [Source:HGNC Symbol;Acc:16627]	CHEK2	FALSE	NA	NA
BARD1-BRCA1-CSTF complex	embl_complex_266	ENSG00000012048	breast cancer 1, early onset [Source:HGNC Symbol;Acc:1100]	BRCA1	FALSE	NA	NA
BARD1-BRCA1-CSTF complex	embl_complex_266	ENSG00000101138	cleavage stimulation factor, 3' pre-RNA, subunit 1, 50kDa [Source:HGNC Symbol;Acc:2483]	CSTF1	FALSE	NA	NA
BARD1-BRCA1-CSTF complex	embl_complex_266	ENSG00000101811	cleavage stimulation factor, 3' pre-RNA, subunit 2, 64kDa [Source:HGNC Symbol;Acc:2484]	CSTF2	FALSE	FALSE	NA
BARD1-BRCA1-CSTF complex	embl_complex_266	ENSG00000138376	BRCA1 associated RING domain 1 [Source:HGNC Symbol;Acc:952]	BARD1	FALSE	NA	NA
BARD1-BRCA1-CSTF complex	embl_complex_266	ENSG00000176102	cleavage stimulation factor, 3' pre-RNA, subunit 3, 77kDa [Source:HGNC Symbol;Acc:2485]	CSTF3	FALSE	FALSE	NA
BLOC1-BLOC2 complex	embl_complex_218	ENSG00000110756	Hermansky-Pudlak syndrome 5 [Source:HGNC Symbol;Acc:17022]	HPS5	FALSE	NA	NA
BLOC1-BLOC2 complex	embl_complex_218	ENSG00000143553	SNAP-associated protein [Source:HGNC Symbol;Acc:17145]	SNAPIN	FALSE	NA	NA
BLOC1-BLOC2 complex	embl_complex_218	ENSG00000186222	biogenesis of lysosomal organelles complex-1, subunit 4, cappuccino [Source:HGNC Symbol;Acc:24206]	BLOC1S4	FALSE	NA	NA
BLOC1-BLOC2 complex	embl_complex_218	ENSG00000189114	biogenesis of lysosomal organelles complex-1, subunit 3 [Source:HGNC Symbol;Acc:20914]	BLOC1S3	FALSE	NA	NA
BLOC1-BLOC2 complex	embl_complex_218	ENSG00000196072	biogenesis of lysosomal organelles complex-1, subunit 2 [Source:HGNC Symbol;Acc:20984]	BLOC1S2	FALSE	NA	NA
CCR4-NOT complex	embl_complex_016	ENSG00000080802	CCR4-NOT transcription complex, subunit 4 [Source:HGNC Symbol;Acc:7880]	CNOT4	FALSE	NA	NA
CCR4-NOT complex	embl_complex_016	ENSG00000088038	CCR4-NOT transcription complex, subunit 3 [Source:HGNC Symbol;Acc:7879]	CNOT3	FALSE	FALSE	NA
CCR4-NOT complex	embl_complex_016	ENSG00000111596	CCR4-NOT transcription complex, subunit 2 [Source:HGNC Symbol;Acc:7878]	CNOT2	FALSE	FALSE	NA
CCR4-NOT complex	embl_complex_016	ENSG00000113300	CCR4-NOT transcription complex, subunit 6 [Source:HGNC Symbol;Acc:14099]	CNOT6	FALSE	NA	NA
CCR4-NOT complex	embl_complex_016	ENSG00000125107	CCR4-NOT transcription complex, subunit 1 [Source:HGNC Symbol;Acc:7877]	CNOT1	FALSE	TRUE	NA
CCR4-NOT complex	embl_complex_016	ENSG00000138767	CCR4-NOT transcription complex, subunit 6-like [Source:HGNC Symbol;Acc:18042]	CNOT6L	FALSE	NA	NA
CCR4-NOT complex	embl_complex_016	ENSG00000144580	RCD1 required for cell differentiation1 homolog (S. pombe) [Source:HGNC Symbol;Acc:10445]	RQCD1	FALSE	FALSE	NA
CCR4-NOT complex	embl_complex_016	ENSG00000149115	tankyrase 1 binding protein 1, 182kDa [Source:HGNC Symbol;Acc:19081]	TNKS1BP1	TRUE	TRUE	TRUE
CCR4-NOT complex	embl_complex_016	ENSG00000155508	CCR4-NOT transcription complex, subunit 8 [Source:HGNC Symbol;Acc:9207]	CNOT8	FALSE	NA	NA
CCR4-NOT complex	embl_complex_016	ENSG00000158435	CCR4-NOT transcription complex, subunit 11 [Source:HGNC Symbol;Acc:25217]	CNOT11	FALSE	NA	NA
CCR4-NOT complex	embl_complex_016	ENSG00000182973	CCR4-NOT transcription complex, subunit 10 [Source:HGNC Symbol;Acc:23817]	CNOT10	FALSE	NA	NA
CCR4-NOT complex	embl_complex_016	ENSG00000198791	CCR4-NOT transcription complex, subunit 7 [Source:HGNC Symbol;Acc:14101]	CNOT7	FALSE	FALSE	NA
CF IIAm complex (Cleavage factor IIAm complex)	embl_complex_210	ENSG00000011304	polypyrimidine tract binding protein 1 [Source:HGNC Symbol;Acc:9583]	PTBP1	FALSE	FALSE	NA
CF IIAm complex (Cleavage factor IIAm complex)	embl_complex_210	ENSG00000020922	MRE11 meiotic recombination 11 homolog A (S. cerevisiae) [Source:HGNC Symbol;Acc:7230]	MRE11A	FALSE	TRUE	NA
CF IIAm complex (Cleavage factor IIAm complex)	embl_complex_210	ENSG00000063244	U2 small nuclear RNA auxiliary factor 2 [Source:HGNC Symbol;Acc:23156]	U2AF2	FALSE	FALSE	NA
CF IIAm complex (Cleavage factor IIAm complex)	embl_complex_210	ENSG00000104067	tight junction protein 1 [Source:HGNC Symbol;Acc:11827]	TJP1	FALSE	NA	NA
CF IIAm complex (Cleavage factor IIAm complex)	embl_complex_210	ENSG00000111605	cleavage and polyadenylation specific factor 6, 68kDa [Source:HGNC Symbol;Acc:13871]	CPSF6	FALSE	TRUE	NA
CF IIAm complex (Cleavage factor IIAm complex)	embl_complex_210	ENSG00000116560	splicing factor proline/glutamine-rich [Source:HGNC Symbol;Acc:10774]	SFPQ	FALSE	FALSE	NA
CF IIAm complex (Cleavage factor IIAm complex)	embl_complex_210	ENSG00000119203	cleavage and polyadenylation specific factor 3, 73kDa [Source:HGNC Symbol;Acc:2326]	CPSF3	FALSE	FALSE	NA
CF IIAm complex (Cleavage factor IIAm complex)	embl_complex_210	ENSG00000135387	cell cycle associated protein 1 [Source:HGNC Symbol;Acc:6743]	CAPRIN1	TRUE	FALSE	TREND
CF IIAm complex (Cleavage factor IIAm complex)	embl_complex_210	ENSG00000149532	cleavage and polyadenylation specific factor 7, 59kDa [Source:HGNC Symbol;Acc:30098]	CPSF7	FALSE	FALSE	NA
CF IIAm complex (Cleavage factor IIAm complex)	embl_complex_210	ENSG00000160201	U2 small nuclear RNA auxiliary factor 1 [Source:HGNC Symbol;Acc:12453]	U2AF1	FALSE	FALSE	NA
CF IIAm complex (Cleavage factor IIAm complex)	embl_complex_210	ENSG00000163161	excision repair cross-complementing rodent repair deficiency, complementation group 3 [Source:HGNC Symbol;Acc:3435]	ERCC3	FALSE	FALSE	NA
CF IIAm complex (Cleavage factor IIAm complex)	embl_complex_210	ENSG00000165494	PCF11 cleavage and polyadenylation factor subunit [Source:HGNC Symbol;Acc:30097]	PCF11	NA	FALSE	NA
CF IIAm complex (Cleavage factor IIAm complex)	embl_complex_210	ENSG00000167005	nudix (nucleoside diphosphate linked moiety X)-type motif 21 [Source:HGNC Symbol;Acc:13870]	NUDT21	FALSE	FALSE	NA
CF IIAm complex (Cleavage factor IIAm complex)	embl_complex_210	ENSG00000172409	cleavage and polyadenylation factor I subunit 1 [Source:HGNC Symbol;Acc:16999]	CLP1	FALSE	FALSE	NA
Conserved oligomeric Golgi (COG) complex	embl_complex_224	ENSG00000103051	component of oligomeric golgi complex 4 [Source:HGNC Symbol;Acc:18620]	COG4	FALSE	FALSE	NA
Conserved oligomeric Golgi (COG) complex	embl_complex_224	ENSG00000133103	component of oligomeric golgi complex 6 [Source:HGNC Symbol;Acc:18621]	COG6	FALSE	FALSE	NA
Conserved oligomeric Golgi (COG) complex	embl_complex_224	ENSG00000135775	component of oligomeric golgi complex 2 [Source:HGNC Symbol;Acc:6546]	COG2	FALSE	FALSE	NA
Conserved oligomeric Golgi (COG) complex	embl_complex_224	ENSG00000136152	component of oligomeric golgi complex 3 [Source:HGNC Symbol;Acc:18619]	COG3	TRUE	FALSE	NA
Conserved oligomeric Golgi (COG) complex	embl_complex_224	ENSG00000164597	component of oligomeric golgi complex 5 [Source:HGNC Symbol;Acc:14857]	COG5	FALSE	FALSE	NA
Conserved oligomeric Golgi (COG) complex	embl_complex_224	ENSG00000166685	component of oligomeric golgi complex 1 [Source:HGNC Symbol;Acc:6545]	COG1	FALSE	FALSE	NA
Conserved oligomeric Golgi (COG) complex	embl_complex_224	ENSG00000168434	component of oligomeric golgi complex 7 [Source:HGNC Symbol;Acc:18622]	COG7	FALSE	FALSE	NA
Conserved oligomeric Golgi (COG) complex	embl_complex_224	ENSG00000213380	component of oligomeric golgi complex 8 [Source:HGNC Symbol;Acc:18623]	COG8	NA	FALSE	NA
COP9 signalosome	embl_complex_036	ENSG00000111652	COP9 signalosome subunit 7A [Source:HGNC Symbol;Acc:16758]	COPS7A	FALSE	TRUE	NA
COP9 signalosome	embl_complex_036	ENSG00000121022	COP9 signalosome subunit 5 [Source:HGNC Symbol;Acc:2240]	COPS5	FALSE	FALSE	NA
COP9 signalosome	embl_complex_036	ENSG00000138663	COP9 signalosome subunit 4 [Source:HGNC Symbol;Acc:16702]	COPS4	FALSE	FALSE	NA
COP9 signalosome	embl_complex_036	ENSG00000141030	COP9 signalosome subunit 3 [Source:HGNC Symbol;Acc:2239]	COPS3	FALSE	FALSE	NA
COP9 signalosome	embl_complex_036	ENSG00000144524	COP9 signalosome subunit 7B [Source:HGNC Symbol;Acc:16760]	COPS7B	FALSE	NA	NA
COP9 signalosome	embl_complex_036	ENSG00000166200	COP9 signalosome subunit 2 [Source:HGNC Symbol;Acc:30747]	COPS2	FALSE	FALSE	NA
COP9 signalosome	embl_complex_036	ENSG00000168090	COP9 signalosome subunit 6 [Source:HGNC Symbol;Acc:21749]	COPS6	FALSE	FALSE	NA
COP9 signalosome	embl_complex_036	ENSG00000169727	G protein pathway suppressor 1 [Source:HGNC Symbol;Acc:4549]	GPS1	FALSE	FALSE	NA
COP9 signalosome	embl_complex_036	ENSG00000198612	COP9 signalosome subunit 8 [Source:HGNC Symbol;Acc:24335]	COPS8	FALSE	FALSE	NA
COREST complex	embl_complex_034	ENSG00000004487	lysine (K)-specific demethylase 1A [Source:HGNC Symbol;Acc:29079]	KDM1A	FALSE	FALSE	NA
COREST complex	embl_complex_034	ENSG00000117625	REST corepressor 3 [Source:HGNC Symbol;Acc:25594]	RCOR3	FALSE	NA	NA
COREST complex	embl_complex_034	ENSG00000121741	zinc finger, MYM-type 2 [Source:HGNC Symbol;Acc:12989]	ZMYM2	FALSE	NA	NA
COREST complex	embl_complex_034	ENSG00000140382	high mobility group 20A [Source:HGNC Symbol;Acc:5001]	HMG20A	FALSE	NA	NA
COREST complex	embl_complex_034	ENSG00000147130	zinc finger, MYM-type 3 [Source:HGNC Symbol;Acc:13054]	ZMYM3	FALSE	NA	NA
COREST complex	embl_complex_034	ENSG00000167771	REST corepressor 2 [Source:HGNC Symbol;Acc:27455]	RCOR2	FALSE	NA	NA
Cleavage and polyadenylation specificity factor (CPSF) complex	embl_complex_062	ENSG00000119203	cleavage and polyadenylation specific factor 3, 73kDa [Source:HGNC Symbol;Acc:2326]	CPSF3	FALSE	FALSE	NA
Cleavage and polyadenylation specificity factor (CPSF) complex	embl_complex_062	ENSG00000145216	factor interacting with PAPOLA and CPSF1 [Source:HGNC Symbol;Acc:19124]	FIP1L1	NA	FALSE	NA
Cleavage and polyadenylation specificity factor (CPSF) complex	embl_complex_062	ENSG00000160917	cleavage and polyadenylation specific factor 4, 30kDa [Source:HGNC Symbol;Acc:2327]	CPSF4	NA	FALSE	NA
Cleavage and polyadenylation specificity factor (CPSF) complex	embl_complex_062	ENSG00000165934	cleavage and polyadenylation specific factor 2, 100kDa [Source:HGNC Symbol;Acc:2325]	CPSF2	NA	FALSE	NA
Cleavage and polyadenylation specificity factor (CPSF) complex	embl_complex_062	ENSG00000261230	cleavage and polyadenylation specific factor 1, 160kDa [Source:HGNC Symbol;Acc:2324]	CPSF1	NA	TRUE	NA
CRM1-RAN-PHAX-CBC complex (cap binding complex)	embl_complex_260	ENSG00000082898	exportin 1 (CRM1 homolog, yeast) [Source:HGNC Symbol;Acc:12825]	XPO1	FALSE	TRUE	NA
CRM1-RAN-PHAX-CBC complex (cap binding complex)	embl_complex_260	ENSG00000114503	nuclear cap binding protein subunit 2, 20kDa [Source:HGNC Symbol;Acc:7659]	NCBP2	FALSE	FALSE	NA
CRM1-RAN-PHAX-CBC complex (cap binding complex)	embl_complex_260	ENSG00000132341	RAN, member RAS oncogene family [Source:HGNC Symbol;Acc:9846]	RAN	FALSE	FALSE	NA
CRM1-RAN-PHAX-CBC complex (cap binding complex)	embl_complex_260	ENSG00000136937	nuclear cap binding protein subunit 1, 80kDa [Source:HGNC Symbol;Acc:7658]	NCBP1	FALSE	FALSE	NA
CRM1-RAN-PHAX-CBC complex (cap binding complex)	embl_complex_260	ENSG00000164902	phosphorylated adaptor for RNA export [Source:HGNC Symbol;Acc:10241]	PHAX	TRUE	TRUE	FALSE
Decapping complex	embl_complex_255	ENSG00000038358	enhancer of mRNA decapping 4 [Source:HGNC Symbol;Acc:17157]	EDC4	FALSE	NA	NA
Decapping complex	embl_complex_255	ENSG00000110367	DEAD (Asp-Glu-Ala-Asp) box helicase 6 [Source:HGNC Symbol;Acc:2747]	DDX6	TRUE	NA	FALSE
Decapping complex	embl_complex_255	ENSG00000162290	decapping mRNA 1A [Source:HGNC Symbol;Acc:18714]	DCP1A	TRUE	NA	FALSE
Decapping complex	embl_complex_255	ENSG00000172795	decapping mRNA 2 [Source:HGNC Symbol;Acc:24452]	DCP2	FALSE	NA	NA
Decapping complex	embl_complex_255	ENSG00000179151	enhancer of mRNA decapping 3 [Source:HGNC Symbol;Acc:26114]	EDC3	FALSE	NA	NA
DNA-PK-Ku-eIF2-NF90-NF45 complex	embl_complex_226	ENSG00000079246	X-ray repair complementing defective repair in Chinese hamster cells 5 (double-strand-break rejoining) [Source:HGNC Symbol;Acc:12833]	XRCC5	FALSE	TRUE	NA
DNA-PK-Ku-eIF2-NF90-NF45 complex	embl_complex_226	ENSG00000125977	eukaryotic translation initiation factor 2, subunit 2 beta, 38kDa [Source:HGNC Symbol;Acc:3266]	EIF2S2	FALSE	FALSE	NA
DNA-PK-Ku-eIF2-NF90-NF45 complex	embl_complex_226	ENSG00000129351	interleukin enhancer binding factor 3, 90kDa [Source:HGNC Symbol;Acc:6038]	ILF3	TRUE	FALSE	FALSE
DNA-PK-Ku-eIF2-NF90-NF45 complex	embl_complex_226	ENSG00000130741	eukaryotic translation initiation factor 2, subunit 3 gamma, 52kDa [Source:HGNC Symbol;Acc:3267]	EIF2S3	FALSE	FALSE	NA
DNA-PK-Ku-eIF2-NF90-NF45 complex	embl_complex_226	ENSG00000134001	eukaryotic translation initiation factor 2, subunit 1 alpha, 35kDa [Source:HGNC Symbol;Acc:3265]	EIF2S1	TRUE	TRUE	TREND
DNA-PK-Ku-eIF2-NF90-NF45 complex	embl_complex_226	ENSG00000143621	interleukin enhancer binding factor 2 [Source:HGNC Symbol;Acc:6037]	ILF2	FALSE	FALSE	NA
DNA-PK-Ku-eIF2-NF90-NF45 complex	embl_complex_226	ENSG00000196419	X-ray repair complementing defective repair in Chinese hamster cells 6 [Source:HGNC Symbol;Acc:4055]	XRCC6	FALSE	TRUE	NA
DNA-PK-Ku-eIF2-NF90-NF45 complex	embl_complex_226	ENSG00000253729	protein kinase, DNA-activated, catalytic polypeptide [Source:HGNC Symbol;Acc:9413]	PRKDC	TRUE	TRUE	FALSE
Exon Junction Complex (EJC)	embl_complex_012	ENSG00000100813	apoptotic chromatin condensation inducer 1 [Source:HGNC Symbol;Acc:17066]	ACIN1	TRUE	FALSE	FALSE
Exon Junction Complex (EJC)	embl_complex_012	ENSG00000100941	pinin, desmosome associated protein [Source:HGNC Symbol;Acc:9162]	PNN	TRUE	TRUE	TRUE
Exon Junction Complex (EJC)	embl_complex_012	ENSG00000108349	cancer susceptibility candidate 3 [Source:HGNC Symbol;Acc:17040]	CASC3	TRUE	NA	FALSE
Exon Junction Complex (EJC)	embl_complex_012	ENSG00000125351	UPF3 regulator of nonsense transcripts homolog B (yeast) [Source:HGNC Symbol;Acc:20439]	UPF3B	FALSE	TRUE	NA
Exon Junction Complex (EJC)	embl_complex_012	ENSG00000131795	RNA binding motif protein 8A [Source:HGNC Symbol;Acc:9905]	RBM8A	FALSE	FALSE	NA
Exon Junction Complex (EJC)	embl_complex_012	ENSG00000133226	serine/arginine repetitive matrix 1 [Source:HGNC Symbol;Acc:16638]	SRRM1	FALSE	FALSE	NA
Exon Junction Complex (EJC)	embl_complex_012	ENSG00000141543	eukaryotic translation initiation factor 4A3 [Source:HGNC Symbol;Acc:18683]	EIF4A3	TRUE	FALSE	TRUE
Exon Junction Complex (EJC)	embl_complex_012	ENSG00000150459	Sin3A-associated protein, 18kDa [Source:HGNC Symbol;Acc:10530]	SAP18	FALSE	FALSE	NA
Exon Junction Complex (EJC)	embl_complex_012	ENSG00000162385	mago-nashi homolog, proliferation-associated (Drosophila) [Source:HGNC Symbol;Acc:6815]	MAGOH	FALSE	FALSE	NA
Exon Junction Complex (EJC)	embl_complex_012	ENSG00000170473	within bgcn homolog (Drosophila) [Source:HGNC Symbol;Acc:30258]	WIBG	TRUE	NA	NA
Exon Junction Complex (EJC)	embl_complex_012	ENSG00000183684	Aly/REF export factor [Source:HGNC Symbol;Acc:19071]	ALYREF	TRUE	FALSE	FALSE
Exon Junction Complex (EJC)	embl_complex_012	ENSG00000205937	RNA binding protein S1, serine-rich domain [Source:HGNC Symbol;Acc:10080]	RNPS1	FALSE	FALSE	NA
Emerin regulatory complex	embl_complex_223	ENSG00000075624	actin, beta [Source:HGNC Symbol;Acc:132]	ACTB	TRUE	NA	FALSE
Emerin regulatory complex	embl_complex_223	ENSG00000102119	emerin [Source:HGNC Symbol;Acc:3331]	EMD	TRUE	TRUE	FALSE
Emerin regulatory complex	embl_complex_223	ENSG00000116478	histone deacetylase 1 [Source:HGNC Symbol;Acc:4852]	HDAC1	FALSE	FALSE	NA
Emerin regulatory complex	embl_complex_223	ENSG00000124610	histone cluster 1, H1a [Source:HGNC Symbol;Acc:4715]	HIST1H1A	TRUE	NA	NA
Emerin regulatory complex	embl_complex_223	ENSG00000136153	LIM domain 7 [Source:HGNC Symbol;Acc:6646]	LMO7	FALSE	NA	NA
Emerin regulatory complex	embl_complex_223	ENSG00000171720	histone deacetylase 3 [Source:HGNC Symbol;Acc:4854]	HDAC3	TRUE	NA	FALSE
Emerin regulatory complex	embl_complex_223	ENSG00000175334	barrier to autointegration factor 1 [Source:HGNC Symbol;Acc:17397]	BANF1	FALSE	NA	NA
Exosome	embl_complex_020	ENSG00000075914	exosome component 7 [Source:HGNC Symbol;Acc:28112]	EXOSC7	FALSE	FALSE	NA
Exosome	embl_complex_020	ENSG00000077348	exosome component 5 [Source:HGNC Symbol;Acc:24662]	EXOSC5	FALSE	FALSE	NA
Exosome	embl_complex_020	ENSG00000107371	exosome component 3 [Source:HGNC Symbol;Acc:17944]	EXOSC3	FALSE	FALSE	NA
Exosome	embl_complex_020	ENSG00000120699	exosome component 8 [Source:HGNC Symbol;Acc:17035]	EXOSC8	FALSE	FALSE	NA
Exosome	embl_complex_020	ENSG00000123737	exosome component 9 [Source:HGNC Symbol;Acc:9137]	EXOSC9	FALSE	FALSE	NA
Exosome	embl_complex_020	ENSG00000130713	exosome component 2 [Source:HGNC Symbol;Acc:17097]	EXOSC2	FALSE	FALSE	NA
Exosome	embl_complex_020	ENSG00000171311	exosome component 1 [Source:HGNC Symbol;Acc:17286]	EXOSC1	FALSE	FALSE	NA
Exosome	embl_complex_020	ENSG00000171824	exosome component 10 [Source:HGNC Symbol;Acc:9138]	EXOSC10	FALSE	FALSE	NA
Exosome	embl_complex_020	ENSG00000223496	exosome component 6 [Source:HGNC Symbol;Acc:19055]	EXOSC6	NA	FALSE	NA
Exosome	embl_complex_020	ENSG00000260189	exosome component 4 [Source:HGNC Symbol;Acc:18189]	EXOSC4	NA	FALSE	NA
H2AX complex, isolated from cells without IR exposure	embl_complex_214	ENSG00000044574	heat shock 70kDa protein 5 (glucose-regulated protein, 78kDa) [Source:HGNC Symbol;Acc:5238]	HSPA5	TRUE	TRUE	FALSE
H2AX complex, isolated from cells without IR exposure	embl_complex_214	ENSG00000070756	poly(A) binding protein, cytoplasmic 1 [Source:HGNC Symbol;Acc:8554]	PABPC1	FALSE	TRUE	NA
H2AX complex, isolated from cells without IR exposure	embl_complex_214	ENSG00000092201	suppressor of Ty 16 homolog (S. cerevisiae) [Source:HGNC Symbol;Acc:11465]	SUPT16H	NA	TRUE	NA
H2AX complex, isolated from cells without IR exposure	embl_complex_214	ENSG00000100129	eukaryotic translation initiation factor 3, subunit L [Source:HGNC Symbol;Acc:18138]	EIF3L	TRUE	FALSE	FALSE
H2AX complex, isolated from cells without IR exposure	embl_complex_214	ENSG00000125944	heterogeneous nuclear ribonucleoprotein R [Source:HGNC Symbol;Acc:5047]	HNRNPR	TRUE	FALSE	TREND
H2AX complex, isolated from cells without IR exposure	embl_complex_214	ENSG00000138385	Sjogren syndrome antigen B (autoantigen La) [Source:HGNC Symbol;Acc:11316]	SSB	FALSE	FALSE	NA
H2AX complex, isolated from cells without IR exposure	embl_complex_214	ENSG00000149136	structure specific recognition protein 1 [Source:HGNC Symbol;Acc:11327]	SSRP1	FALSE	TRUE	NA
H2AX complex, isolated from cells without IR exposure	embl_complex_214	ENSG00000160014	calmodulin 3 (phosphorylase kinase, delta) [Source:HGNC Symbol;Acc:1449]	CALM3	FALSE	FALSE	NA
H2AX complex, isolated from cells without IR exposure	embl_complex_214	ENSG00000179218	calreticulin [Source:HGNC Symbol;Acc:1455]	CALR	TRUE	FALSE	FALSE
H2AX complex, isolated from cells without IR exposure	embl_complex_214	ENSG00000181163	nucleophosmin (nucleolar phosphoprotein B23, numatrin) [Source:HGNC Symbol;Acc:7910]	NPM1	TRUE	TRUE	NA
H2AX complex, isolated from cells without IR exposure	embl_complex_214	ENSG00000188486	H2A histone family, member X [Source:HGNC Symbol;Acc:4739]	H2AFX	NA	FALSE	NA
H2AX complex, isolated from cells without IR exposure	embl_complex_214	ENSG00000196890	histone cluster 3, H2bb [Source:HGNC Symbol;Acc:20514]	HIST3H2BB	FALSE	NA	NA
H2AX complex, isolated from cells without IR exposure	embl_complex_214	ENSG00000197837	histone cluster 4, H4 [Source:HGNC Symbol;Acc:20510]	HIST4H4	NA	FALSE	NA
nuclear condensin complex	embl_complex_182	ENSG00000010292	non-SMC condensin I complex, subunit D2 [Source:HGNC Symbol;Acc:24305]	NCAPD2	FALSE	NA	NA
nuclear condensin complex	embl_complex_182	ENSG00000109805	non-SMC condensin I complex, subunit G [Source:HGNC Symbol;Acc:24304]	NCAPG	FALSE	NA	NA
nuclear condensin complex	embl_complex_182	ENSG00000113810	structural maintenance of chromosomes 4 [Source:HGNC Symbol;Acc:14013]	SMC4	FALSE	TRUE	NA
nuclear condensin complex	embl_complex_182	ENSG00000121152	non-SMC condensin I complex, subunit H [Source:HGNC Symbol;Acc:1112]	NCAPH	FALSE	NA	NA
nuclear condensin complex	embl_complex_182	ENSG00000136824	structural maintenance of chromosomes 2 [Source:HGNC Symbol;Acc:14011]	SMC2	FALSE	TRUE	NA
eIF3	embl_complex_098	ENSG00000084623	eukaryotic translation initiation factor 3, subunit I [Source:HGNC Symbol;Acc:3272]	EIF3I	FALSE	FALSE	NA
eIF3	embl_complex_098	ENSG00000104131	eukaryotic translation initiation factor 3, subunit J [Source:HGNC Symbol;Acc:3270]	EIF3J	FALSE	FALSE	NA
eIF3	embl_complex_098	ENSG00000106263	eukaryotic translation initiation factor 3, subunit B [Source:HGNC Symbol;Acc:3280]	EIF3B	FALSE	FALSE	NA
eIF3	embl_complex_098	ENSG00000107581	eukaryotic translation initiation factor 3, subunit A [Source:HGNC Symbol;Acc:3271]	EIF3A	FALSE	FALSE	NA
eIF3	embl_complex_098	ENSG00000130254	scaffold attachment factor B2 [Source:HGNC Symbol;Acc:21605]	SAFB2	FALSE	FALSE	NA
eIF3	embl_complex_098	ENSG00000130811	eukaryotic translation initiation factor 3, subunit G [Source:HGNC Symbol;Acc:3274]	EIF3G	FALSE	FALSE	NA
eIF3	embl_complex_098	ENSG00000132361	clustered mitochondria (cluA/CLU1) homolog [Source:HGNC Symbol;Acc:29094]	CLUH	FALSE	TRUE	NA
eIF3	embl_complex_098	ENSG00000137776	SAFB-like, transcription modulator [Source:HGNC Symbol;Acc:20709]	SLTM	FALSE	TRUE	NA
eIF3	embl_complex_098	ENSG00000160633	scaffold attachment factor B [Source:HGNC Symbol;Acc:10520]	SAFB	TRUE	FALSE	FALSE
eIF3	embl_complex_098	ENSG00000184110	eukaryotic translation initiation factor 3, subunit C [Source:HGNC Symbol;Acc:3279]	EIF3C	FALSE	FALSE	NA
RSC	embl_complex_075	ENSG00000044574	heat shock 70kDa protein 5 (glucose-regulated protein, 78kDa) [Source:HGNC Symbol;Acc:5238]	HSPA5	TRUE	TRUE	FALSE
RSC	embl_complex_075	ENSG00000066117	SWI/SNF related, matrix associated, actin dependent regulator of chromatin, subfamily d, member 1 [Source:HGNC Symbol;Acc:11106]	SMARCD1	TRUE	TRUE	TRUE
RSC	embl_complex_075	ENSG00000080503	SWI/SNF related, matrix associated, actin dependent regulator of chromatin, subfamily a, member 2 [Source:HGNC Symbol;Acc:11098]	SMARCA2	TRUE	FALSE	TRUE
RSC	embl_complex_075	ENSG00000082014	SWI/SNF related, matrix associated, actin dependent regulator of chromatin, subfamily d, member 3 [Source:HGNC Symbol;Acc:11108]	SMARCD3	TRUE	NA	TRUE
RSC	embl_complex_075	ENSG00000099956	SWI/SNF related, matrix associated, actin dependent regulator of chromatin, subfamily b, member 1 [Source:HGNC Symbol;Acc:11103]	SMARCB1	TRUE	NA	FALSE
RSC	embl_complex_075	ENSG00000108604	SWI/SNF related, matrix associated, actin dependent regulator of chromatin, subfamily d, member 2 [Source:HGNC Symbol;Acc:11107]	SMARCD2	FALSE	FALSE	NA
RSC	embl_complex_075	ENSG00000109971	heat shock 70kDa protein 8 [Source:HGNC Symbol;Acc:5241]	HSPA8	FALSE	TRUE	NA
RSC	embl_complex_075	ENSG00000115073	ARP1 actin-related protein 1 homolog B, centractin beta (yeast) [Source:HGNC Symbol;Acc:168]	ACTR1B	FALSE	FALSE	NA
RSC	embl_complex_075	ENSG00000126803	heat shock 70kDa protein 2 [Source:HGNC Symbol;Acc:5235]	HSPA2	TRUE	NA	TRUE
RSC	embl_complex_075	ENSG00000127616	SWI/SNF related, matrix associated, actin dependent regulator of chromatin, subfamily a, member 4 [Source:HGNC Symbol;Acc:11100]	SMARCA4	FALSE	FALSE	NA
RSC	embl_complex_075	ENSG00000136518	actin-like 6A [Source:HGNC Symbol;Acc:24124]	ACTL6A	FALSE	FALSE	NA
RSC	embl_complex_075	ENSG00000138107	ARP1 actin-related protein 1 homolog A, centractin alpha (yeast) [Source:HGNC Symbol;Acc:167]	ACTR1A	TRUE	FALSE	FALSE
RSC	embl_complex_075	ENSG00000139613	SWI/SNF related, matrix associated, actin dependent regulator of chromatin, subfamily c, member 2 [Source:HGNC Symbol;Acc:11105]	SMARCC2	TRUE	NA	NA
RSC	embl_complex_075	ENSG00000155304	heat shock protein 70kDa family, member 13 [Source:HGNC Symbol;Acc:11375]	HSPA13	TRUE	FALSE	NA
RSC	embl_complex_075	ENSG00000163939	polybromo 1 [Source:HGNC Symbol;Acc:30064]	PBRM1	TRUE	TRUE	FALSE
RSC	embl_complex_075	ENSG00000173473	SWI/SNF related, matrix associated, actin dependent regulator of chromatin, subfamily c, member 1 [Source:HGNC Symbol;Acc:11104]	SMARCC1	TRUE	FALSE	FALSE
RSC	embl_complex_075	ENSG00000235941	heat shock 70kDa protein 1A [Source:HGNC Symbol;Acc:5232]	HSPA1A	NA	TRUE	NA
BRCA1/BARD1	embl_complex_114	ENSG00000012048	breast cancer 1, early onset [Source:HGNC Symbol;Acc:1100]	BRCA1	FALSE	NA	NA
BRCA1/BARD1	embl_complex_114	ENSG00000072501	structural maintenance of chromosomes 1A [Source:HGNC Symbol;Acc:11111]	SMC1A	TRUE	FALSE	FALSE
BRCA1/BARD1	embl_complex_114	ENSG00000076242	mutL homolog 1 [Source:HGNC Symbol;Acc:7127]	MLH1	FALSE	NA	NA
BRCA1/BARD1	embl_complex_114	ENSG00000113522	RAD50 homolog (S. cerevisiae) [Source:HGNC Symbol;Acc:9816]	RAD50	TRUE	FALSE	FALSE
BRCA1/BARD1	embl_complex_114	ENSG00000116062	mutS homolog 6 [Source:HGNC Symbol;Acc:7329]	MSH6	FALSE	NA	NA
BRCA1/BARD1	embl_complex_114	ENSG00000138376	BRCA1 associated RING domain 1 [Source:HGNC Symbol;Acc:952]	BARD1	FALSE	NA	NA
Flag-FCP1	embl_complex_142	ENSG00000047315	polymerase (RNA) II (DNA directed) polypeptide B, 140kDa [Source:HGNC Symbol;Acc:9188]	POLR2B	FALSE	FALSE	NA
Flag-FCP1	embl_complex_142	ENSG00000060069	CTD (carboxy-terminal domain, RNA polymerase II, polypeptide A) phosphatase, subunit 1 [Source:HGNC Symbol;Acc:2498]	CTDP1	TRUE	FALSE	FALSE
Flag-FCP1	embl_complex_142	ENSG00000100462	protein arginine methyltransferase 5 [Source:HGNC Symbol;Acc:10894]	PRMT5	FALSE	FALSE	NA
Flag-FCP1	embl_complex_142	ENSG00000100632	enhancer of rudimentary homolog (Drosophila) [Source:HGNC Symbol;Acc:3447]	ERH	FALSE	FALSE	NA
Flag-FCP1	embl_complex_142	ENSG00000112079	serine/threonine kinase 38 [Source:HGNC Symbol;Acc:17847]	STK38	FALSE	FALSE	NA
Flag-FCP1	embl_complex_142	ENSG00000116455	WD repeat domain 77 [Source:HGNC Symbol;Acc:29652]	WDR77	FALSE	TRUE	NA
Flag-FCP1	embl_complex_142	ENSG00000125651	general transcription factor IIF, polypeptide 1, 74kDa [Source:HGNC Symbol;Acc:4652]	GTF2F1	FALSE	FALSE	NA
ESCRT III complex	embl_complex_128	ENSG00000101421	charged multivesicular body protein 4B [Source:HGNC Symbol;Acc:16171]	CHMP4B	FALSE	NA	NA
ESCRT III complex	embl_complex_128	ENSG00000115561	charged multivesicular body protein 3 [Source:HGNC Symbol;Acc:29865]	CHMP3	FALSE	NA	NA
ESCRT III complex	embl_complex_128	ENSG00000130724	charged multivesicular body protein 2A [Source:HGNC Symbol;Acc:30216]	CHMP2A	FALSE	NA	NA
ESCRT III complex	embl_complex_128	ENSG00000164695	charged multivesicular body protein 4C [Source:HGNC Symbol;Acc:30599]	CHMP4C	FALSE	NA	NA
ESCRT III complex	embl_complex_128	ENSG00000176108	charged multivesicular body protein 6 [Source:HGNC Symbol;Acc:25675]	CHMP6	FALSE	NA	NA
N-CoR-1	embl_complex_118	ENSG00000080603	Snf2-related CREBBP activator protein [Source:HGNC Symbol;Acc:16974]	SRCAP	FALSE	FALSE	NA
N-CoR-1	embl_complex_118	ENSG00000099956	SWI/SNF related, matrix associated, actin dependent regulator of chromatin, subfamily b, member 1 [Source:HGNC Symbol;Acc:11103]	SMARCB1	TRUE	NA	FALSE
N-CoR-1	embl_complex_118	ENSG00000099995	splicing factor 3a, subunit 1, 120kDa [Source:HGNC Symbol;Acc:10765]	SF3A1	FALSE	FALSE	NA
N-CoR-1	embl_complex_118	ENSG00000127616	SWI/SNF related, matrix associated, actin dependent regulator of chromatin, subfamily a, member 4 [Source:HGNC Symbol;Acc:11100]	SMARCA4	FALSE	FALSE	NA
N-CoR-1	embl_complex_118	ENSG00000130726	tripartite motif containing 28 [Source:HGNC Symbol;Acc:16384]	TRIM28	TRUE	TRUE	FALSE
N-CoR-1	embl_complex_118	ENSG00000136715	Sin3A-associated protein, 130kDa [Source:HGNC Symbol;Acc:29813]	SAP130	FALSE	NA	NA
N-CoR-1	embl_complex_118	ENSG00000139613	SWI/SNF related, matrix associated, actin dependent regulator of chromatin, subfamily c, member 2 [Source:HGNC Symbol;Acc:11105]	SMARCC2	TRUE	NA	NA
N-CoR-1	embl_complex_118	ENSG00000141027	nuclear receptor corepressor 1 [Source:HGNC Symbol;Acc:7672]	NCOR1	TRUE	NA	FALSE
N-CoR-1	embl_complex_118	ENSG00000173473	SWI/SNF related, matrix associated, actin dependent regulator of chromatin, subfamily c, member 1 [Source:HGNC Symbol;Acc:11104]	SMARCC1	TRUE	FALSE	FALSE
DNMT3B	embl_complex_147	ENSG00000090889	kinesin family member 4A [Source:HGNC Symbol;Acc:13339]	KIF4A	TRUE	NA	TRUE
DNMT3B	embl_complex_147	ENSG00000113810	structural maintenance of chromosomes 4 [Source:HGNC Symbol;Acc:14013]	SMC4	FALSE	TRUE	NA
DNMT3B	embl_complex_147	ENSG00000116478	histone deacetylase 1 [Source:HGNC Symbol;Acc:4852]	HDAC1	FALSE	FALSE	NA
DNMT3B	embl_complex_147	ENSG00000136824	structural maintenance of chromosomes 2 [Source:HGNC Symbol;Acc:14011]	SMC2	FALSE	TRUE	NA
DNMT3B	embl_complex_147	ENSG00000153147	SWI/SNF related, matrix associated, actin dependent regulator of chromatin, subfamily a, member 5 [Source:HGNC Symbol;Acc:11101]	SMARCA5	FALSE	TRUE	NA
DNMT3B	embl_complex_147	ENSG00000169375	SIN3 transcription regulator family member A [Source:HGNC Symbol;Acc:19353]	SIN3A	FALSE	TRUE	NA
COMPASS complex	embl_complex_086	ENSG00000099381	SET domain containing 1A [Source:HGNC Symbol;Acc:29010]	SETD1A	FALSE	FALSE	NA
COMPASS complex	embl_complex_086	ENSG00000101191	death inducer-obliterator 1 [Source:HGNC Symbol;Acc:2680]	DIDO1	FALSE	FALSE	NA
COMPASS complex	embl_complex_086	ENSG00000106462	enhancer of zeste homolog 2 (Drosophila) [Source:HGNC Symbol;Acc:3527]	EZH2	FALSE	FALSE	NA
COMPASS complex	embl_complex_086	ENSG00000117222	retinoblastoma binding protein 5 [Source:HGNC Symbol;Acc:9888]	RBBP5	FALSE	FALSE	NA
COMPASS complex	embl_complex_086	ENSG00000118058	lysine (K)-specific methyltransferase 2A [Source:HGNC Symbol;Acc:7132]	KMT2A	TRUE	NA	TREND
COMPASS complex	embl_complex_086	ENSG00000129691	ash2 (absent, small, or homeotic)-like (Drosophila) [Source:HGNC Symbol;Acc:744]	ASH2L	FALSE	TRUE	NA
COMPASS complex	embl_complex_086	ENSG00000139718	SET domain containing 1B [Source:HGNC Symbol;Acc:29187]	SETD1B	FALSE	NA	NA
COMPASS complex	embl_complex_086	ENSG00000154832	CXXC finger protein 1 [Source:HGNC Symbol;Acc:24343]	CXXC1	FALSE	FALSE	NA
COMPASS complex	embl_complex_086	ENSG00000162961	dpy-30 homolog (C. elegans) [Source:HGNC Symbol;Acc:24590]	DPY30	FALSE	FALSE	NA
COMPASS complex	embl_complex_086	ENSG00000164091	WD repeat domain 82 [Source:HGNC Symbol;Acc:28826]	WDR82	FALSE	FALSE	NA
COMPASS complex	embl_complex_086	ENSG00000196363	WD repeat domain 5 [Source:HGNC Symbol;Acc:12757]	WDR5	FALSE	FALSE	NA
AP-3 adaptor complex	embl_complex_140	ENSG00000065000	adaptor-related protein complex 3, delta 1 subunit [Source:HGNC Symbol;Acc:568]	AP3D1	FALSE	NA	NA
AP-3 adaptor complex	embl_complex_140	ENSG00000103723	adaptor-related protein complex 3, beta 2 subunit [Source:HGNC Symbol;Acc:567]	AP3B2	FALSE	NA	NA
AP-3 adaptor complex	embl_complex_140	ENSG00000132842	adaptor-related protein complex 3, beta 1 subunit [Source:HGNC Symbol;Acc:566]	AP3B1	TRUE	NA	FALSE
AP-3 adaptor complex	embl_complex_140	ENSG00000157823	adaptor-related protein complex 3, sigma 2 subunit [Source:HGNC Symbol;Acc:571]	AP3S2	FALSE	NA	NA
AP-3 adaptor complex	embl_complex_140	ENSG00000177879	adaptor-related protein complex 3, sigma 1 subunit [Source:HGNC Symbol;Acc:2013]	AP3S1	FALSE	NA	NA
AP-3 adaptor complex	embl_complex_140	ENSG00000185009	adaptor-related protein complex 3, mu 1 subunit [Source:HGNC Symbol;Acc:569]	AP3M1	FALSE	NA	NA
AP-3 adaptor complex	embl_complex_140	ENSG00000242498	chromosome 15 open reading frame 38 [Source:HGNC Symbol;Acc:28782]	C15orf38	TRUE	NA	NA
chromatin assembly complex	embl_complex_158	ENSG00000102054	retinoblastoma binding protein 7 [Source:HGNC Symbol;Acc:9890]	RBBP7	FALSE	NA	NA
chromatin assembly complex	embl_complex_158	ENSG00000103091	WD repeat domain 59 [Source:HGNC Symbol;Acc:25706]	WDR59	FALSE	NA	NA
chromatin assembly complex	embl_complex_158	ENSG00000127580	WD repeat domain 24 [Source:HGNC Symbol;Acc:20852]	WDR24	TRUE	NA	NA
chromatin assembly complex	embl_complex_158	ENSG00000159259	chromatin assembly factor 1, subunit B (p60) [Source:HGNC Symbol;Acc:1911]	CHAF1B	TRUE	NA	TRUE
chromatin assembly complex	embl_complex_158	ENSG00000162521	retinoblastoma binding protein 4 [Source:HGNC Symbol;Acc:9887]	RBBP4	FALSE	FALSE	NA
chromatin assembly complex	embl_complex_158	ENSG00000167670	chromatin assembly factor 1, subunit A (p150) [Source:HGNC Symbol;Acc:1910]	CHAF1A	TRUE	NA	NA
Cytochrome c oxidase (complex IV)	embl_complex_096	ENSG00000126267	cytochrome c oxidase subunit VIb polypeptide 1 (ubiquitous) [Source:HGNC Symbol;Acc:2280]	COX6B1	FALSE	FALSE	NA
Cytochrome c oxidase (complex IV)	embl_complex_096	ENSG00000127184	cytochrome c oxidase subunit VIIc [Source:HGNC Symbol;Acc:2292]	COX7C	NA	FALSE	NA
Cytochrome c oxidase (complex IV)	embl_complex_096	ENSG00000131143	cytochrome c oxidase subunit IV isoform 1 [Source:HGNC Symbol;Acc:2265]	COX4I1	FALSE	FALSE	NA
Cytochrome c oxidase (complex IV)	embl_complex_096	ENSG00000135940	cytochrome c oxidase subunit Vb [Source:HGNC Symbol;Acc:2269]	COX5B	FALSE	FALSE	NA
Cytochrome c oxidase (complex IV)	embl_complex_096	ENSG00000178741	cytochrome c oxidase subunit Va [Source:HGNC Symbol;Acc:2267]	COX5A	FALSE	FALSE	NA
Cytochrome c oxidase (complex IV)	embl_complex_096	ENSG00000198712	mitochondrially encoded cytochrome c oxidase II [Source:HGNC Symbol;Acc:7421]	MT-CO2	FALSE	FALSE	NA
smc5p-Smc6p complex	embl_complex_069	ENSG00000107672	non-SMC element 4 homolog A (S. cerevisiae) [Source:HGNC Symbol;Acc:25935]	NSMCE4A	NA	FALSE	NA
smc5p-Smc6p complex	embl_complex_069	ENSG00000156973	phosphodiesterase 6D, cGMP-specific, rod, delta [Source:HGNC Symbol;Acc:8788]	PDE6D	NA	FALSE	NA
smc5p-Smc6p complex	embl_complex_069	ENSG00000163029	structural maintenance of chromosomes 6 [Source:HGNC Symbol;Acc:20466]	SMC6	FALSE	FALSE	NA
smc5p-Smc6p complex	embl_complex_069	ENSG00000169189	non-SMC element 1 homolog (S. cerevisiae) [Source:HGNC Symbol;Acc:29897]	NSMCE1	FALSE	NA	NA
smc5p-Smc6p complex	embl_complex_069	ENSG00000179222	melanoma antigen family D, 1 [Source:HGNC Symbol;Acc:6813]	MAGED1	TRUE	NA	TRUE
smc5p-Smc6p complex	embl_complex_069	ENSG00000185115	necdin-like 2 [Source:HGNC Symbol;Acc:7677]	NDNL2	TRUE	FALSE	FALSE
smc5p-Smc6p complex	embl_complex_069	ENSG00000198887	structural maintenance of chromosomes 5 [Source:HGNC Symbol;Acc:20465]	SMC5	FALSE	FALSE	NA
smc5p-Smc6p complex	embl_complex_069	ENSG00000259980	mitochondrial ribosomal protein L45 [Source:HGNC Symbol;Acc:16651]	MRPL45	NA	TRUE	NA
retromer complex	embl_complex_157	ENSG00000028528	sorting nexin 1 [Source:HGNC Symbol;Acc:11172]	SNX1	TRUE	NA	FALSE
retromer complex	embl_complex_157	ENSG00000069329	vacuolar protein sorting 35 homolog (S. cerevisiae) [Source:HGNC Symbol;Acc:13487]	VPS35	TRUE	FALSE	TRUE
retromer complex	embl_complex_157	ENSG00000111237	vacuolar protein sorting 29 homolog (S. cerevisiae) [Source:HGNC Symbol;Acc:14340]	VPS29	FALSE	FALSE	NA
retromer complex	embl_complex_157	ENSG00000122958	vacuolar protein sorting 26 homolog A (S. pombe) [Source:HGNC Symbol;Acc:12711]	VPS26A	FALSE	TRUE	NA
retromer complex	embl_complex_157	ENSG00000129515	sorting nexin 6 [Source:HGNC Symbol;Acc:14970]	SNX6	FALSE	FALSE	NA
retromer complex	embl_complex_157	ENSG00000151502	vacuolar protein sorting 26 homolog B (S. pombe) [Source:HGNC Symbol;Acc:28119]	VPS26B	FALSE	TRUE	NA
retromer complex	embl_complex_157	ENSG00000205302	sorting nexin 2 [Source:HGNC Symbol;Acc:11173]	SNX2	FALSE	FALSE	NA
HOPS complex	embl_complex_156	ENSG00000006715	vacuolar protein sorting 41 homolog (S. cerevisiae) [Source:HGNC Symbol;Acc:12713]	VPS41	FALSE	NA	NA
HOPS complex	embl_complex_156	ENSG00000104142	vacuolar protein sorting 18 homolog (S. cerevisiae) [Source:HGNC Symbol;Acc:15972]	VPS18	FALSE	FALSE	NA
HOPS complex	embl_complex_156	ENSG00000139719	vacuolar protein sorting 33 homolog A (S. cerevisiae) [Source:HGNC Symbol;Acc:18179]	VPS33A	FALSE	FALSE	NA
HOPS complex	embl_complex_156	ENSG00000160695	vacuolar protein sorting 11 homolog (S. cerevisiae) [Source:HGNC Symbol;Acc:14583]	VPS11	FALSE	NA	NA
HOPS complex	embl_complex_156	ENSG00000166887	vacuolar protein sorting 39 homolog (S. cerevisiae) [Source:HGNC Symbol;Acc:20593]	VPS39	FALSE	FALSE	NA
HOPS complex	embl_complex_156	ENSG00000184056	vacuolar protein sorting 33 homolog B (yeast) [Source:HGNC Symbol;Acc:12712]	VPS33B	FALSE	FALSE	NA
HOPS complex	embl_complex_156	ENSG00000215305	vacuolar protein sorting 16 homolog (S. cerevisiae) [Source:HGNC Symbol;Acc:14584]	VPS16	FALSE	FALSE	NA
ISW1b complex	embl_complex_136	ENSG00000078328	RNA binding protein, fox-1 homolog (C. elegans) 1 [Source:HGNC Symbol;Acc:18222]	RBFOX1	TRUE	NA	FALSE
ISW1b complex	embl_complex_136	ENSG00000143321	hepatoma-derived growth factor [Source:HGNC Symbol;Acc:4856]	HDGF	FALSE	TRUE	NA
ISW1b complex	embl_complex_136	ENSG00000153147	SWI/SNF related, matrix associated, actin dependent regulator of chromatin, subfamily a, member 5 [Source:HGNC Symbol;Acc:11101]	SMARCA5	FALSE	TRUE	NA
ISW1b complex	embl_complex_136	ENSG00000164985	PC4 and SFRS1 interacting protein 1 [Source:HGNC Symbol;Acc:9527]	PSIP1	TRUE	NA	TRUE
ISW1b complex	embl_complex_136	ENSG00000166503	Hepatoma-derived growth factor-related protein 3 [Source:UniProtKB/Swiss-Prot;Acc:Q9Y3E1]	HDGFRP3	TRUE	NA	TRUE
ISW1b complex	embl_complex_136	ENSG00000167674	Hepatoma-derived growth factor-related protein 2 [Source:UniProtKB/Swiss-Prot;Acc:Q7Z4V5]	HDGFRP2	TRUE	NA	FALSE
eIF2B	embl_complex_200	ENSG00000070785	eukaryotic translation initiation factor 2B, subunit 3 gamma, 58kDa [Source:HGNC Symbol;Acc:3259]	EIF2B3	FALSE	NA	NA
eIF2B	embl_complex_200	ENSG00000111361	eukaryotic translation initiation factor 2B, subunit 1 alpha, 26kDa [Source:HGNC Symbol;Acc:3257]	EIF2B1	FALSE	NA	NA
eIF2B	embl_complex_200	ENSG00000115211	eukaryotic translation initiation factor 2B, subunit 4 delta, 67kDa [Source:HGNC Symbol;Acc:3260]	EIF2B4	FALSE	NA	NA
eIF2B	embl_complex_200	ENSG00000119718	eukaryotic translation initiation factor 2B, subunit 2 beta, 39kDa [Source:HGNC Symbol;Acc:3258]	EIF2B2	FALSE	NA	NA
eIF2B	embl_complex_200	ENSG00000145191	eukaryotic translation initiation factor 2B, subunit 5 epsilon, 82kDa [Source:HGNC Symbol;Acc:3261]	EIF2B5	FALSE	NA	NA
SNARE complex	embl_complex_090	ENSG00000049245	vesicle-associated membrane protein 3 [Source:HGNC Symbol;Acc:12644]	VAMP3	TRUE	NA	FALSE
SNARE complex	embl_complex_090	ENSG00000092531	synaptosomal-associated protein, 23kDa [Source:HGNC Symbol;Acc:11131]	SNAP23	FALSE	NA	NA
SNARE complex	embl_complex_090	ENSG00000103496	syntaxin 4 [Source:HGNC Symbol;Acc:11439]	STX4	FALSE	NA	NA
SNARE complex	embl_complex_090	ENSG00000117533	vesicle-associated membrane protein 4 [Source:HGNC Symbol;Acc:12645]	VAMP4	TRUE	NA	FALSE
SNARE complex	embl_complex_090	ENSG00000118640	vesicle-associated membrane protein 8 [Source:HGNC Symbol;Acc:12647]	VAMP8	TRUE	NA	FALSE
SCF-CDC4 complex	embl_complex_160	ENSG00000055130	cullin 1 [Source:HGNC Symbol;Acc:2551]	CUL1	FALSE	TRUE	NA
SCF-CDC4 complex	embl_complex_160	ENSG00000099804	cell division cycle 34 [Source:HGNC Symbol;Acc:1734]	CDC34	FALSE	NA	NA
SCF-CDC4 complex	embl_complex_160	ENSG00000107341	ubiquitin-conjugating enzyme E2R 2 [Source:HGNC Symbol;Acc:19907]	UBE2R2	FALSE	TRUE	NA
SCF-CDC4 complex	embl_complex_160	ENSG00000108094	cullin 2 [Source:HGNC Symbol;Acc:2552]	CUL2	FALSE	FALSE	NA
SCF-CDC4 complex	embl_complex_160	ENSG00000113558	S-phase kinase-associated protein 1 [Source:HGNC Symbol;Acc:10899]	SKP1	FALSE	TRUE	NA
SCF-CDC4 complex	embl_complex_160	ENSG00000165416	SGT1, suppressor of G2 allele of SKP1 (S. cerevisiae) [Source:HGNC Symbol;Acc:16987]	SUGT1	FALSE	TRUE	NA
HMC Complex	embl_complex_091	ENSG00000069345	DnaJ (Hsp40) homolog, subfamily A, member 2 [Source:HGNC Symbol;Acc:14884]	DNAJA2	TRUE	FALSE	TRUE
HMC Complex	embl_complex_091	ENSG00000080824	heat shock protein 90kDa alpha (cytosolic), class A member 1 [Source:HGNC Symbol;Acc:5253]	HSP90AA1	FALSE	FALSE	NA
HMC Complex	embl_complex_091	ENSG00000086061	DnaJ (Hsp40) homolog, subfamily A, member 1 [Source:HGNC Symbol;Acc:5229]	DNAJA1	FALSE	FALSE	NA
HMC Complex	embl_complex_091	ENSG00000096384	heat shock protein 90kDa alpha (cytosolic), class B member 1 [Source:HGNC Symbol;Acc:5258]	HSP90AB1	TRUE	FALSE	FALSE
HMC Complex	embl_complex_091	ENSG00000109971	heat shock 70kDa protein 8 [Source:HGNC Symbol;Acc:5241]	HSPA8	FALSE	TRUE	NA
HMC Complex	embl_complex_091	ENSG00000126803	heat shock 70kDa protein 2 [Source:HGNC Symbol;Acc:5235]	HSPA2	TRUE	NA	TRUE
HMC Complex	embl_complex_091	ENSG00000138709	La ribonucleoprotein domain family, member 1B [Source:HGNC Symbol;Acc:24704]	LARP1B	TRUE	NA	NA
HMC Complex	embl_complex_091	ENSG00000140403	DnaJ (Hsp40) homolog, subfamily A, member 4 [Source:HGNC Symbol;Acc:14885]	DNAJA4	FALSE	NA	NA
HMC Complex	embl_complex_091	ENSG00000155506	La ribonucleoprotein domain family, member 1 [Source:HGNC Symbol;Acc:29531]	LARP1	NA	TRUE	NA
HMC Complex	embl_complex_091	ENSG00000166598	heat shock protein 90kDa beta (Grp94), member 1 [Source:HGNC Symbol;Acc:12028]	HSP90B1	TRUE	TRUE	FALSE
HMC Complex	embl_complex_091	ENSG00000235941	heat shock 70kDa protein 1A [Source:HGNC Symbol;Acc:5232]	HSPA1A	NA	TRUE	NA
Elongator complex	embl_complex_202	ENSG00000070061	inhibitor of kappa light polypeptide gene enhancer in B-cells, kinase complex-associated protein [Source:HGNC Symbol;Acc:5959]	IKBKAP	FALSE	TRUE	NA
Elongator complex	embl_complex_202	ENSG00000109911	elongator acetyltransferase complex subunit 4 [Source:HGNC Symbol;Acc:1171]	ELP4	FALSE	TRUE	NA
Elongator complex	embl_complex_202	ENSG00000134014	elongator acetyltransferase complex subunit 3 [Source:HGNC Symbol;Acc:20696]	ELP3	FALSE	TRUE	NA
Elongator complex	embl_complex_202	ENSG00000134759	elongator acetyltransferase complex subunit 2 [Source:HGNC Symbol;Acc:18248]	ELP2	FALSE	FALSE	NA
Elongator complex	embl_complex_202	ENSG00000170291	elongator acetyltransferase complex subunit 5 [Source:HGNC Symbol;Acc:30617]	ELP5	FALSE	FALSE	NA
HCF-1N	embl_complex_083	ENSG00000044574	heat shock 70kDa protein 5 (glucose-regulated protein, 78kDa) [Source:HGNC Symbol;Acc:5238]	HSPA5	TRUE	TRUE	FALSE
HCF-1N	embl_complex_083	ENSG00000080824	heat shock protein 90kDa alpha (cytosolic), class A member 1 [Source:HGNC Symbol;Acc:5253]	HSP90AA1	FALSE	FALSE	NA
HCF-1N	embl_complex_083	ENSG00000099381	SET domain containing 1A [Source:HGNC Symbol;Acc:29010]	SETD1A	FALSE	FALSE	NA
HCF-1N	embl_complex_083	ENSG00000102054	retinoblastoma binding protein 7 [Source:HGNC Symbol;Acc:9890]	RBBP7	FALSE	NA	NA
HCF-1N	embl_complex_083	ENSG00000109971	heat shock 70kDa protein 8 [Source:HGNC Symbol;Acc:5241]	HSPA8	FALSE	TRUE	NA
HCF-1N	embl_complex_083	ENSG00000111707	suppressor of defective silencing 3 homolog (S. cerevisiae) [Source:HGNC Symbol;Acc:29545]	SUDS3	TRUE	FALSE	FALSE
HCF-1N	embl_complex_083	ENSG00000116478	histone deacetylase 1 [Source:HGNC Symbol;Acc:4852]	HDAC1	FALSE	FALSE	NA
HCF-1N	embl_complex_083	ENSG00000129691	ash2 (absent, small, or homeotic)-like (Drosophila) [Source:HGNC Symbol;Acc:744]	ASH2L	FALSE	TRUE	NA
HCF-1N	embl_complex_083	ENSG00000147162	O-linked N-acetylglucosamine (GlcNAc) transferase [Source:HGNC Symbol;Acc:8127]	OGT	FALSE	TRUE	NA
HCF-1N	embl_complex_083	ENSG00000162521	retinoblastoma binding protein 4 [Source:HGNC Symbol;Acc:9887]	RBBP4	FALSE	FALSE	NA
HCF-1N	embl_complex_083	ENSG00000169375	SIN3 transcription regulator family member A [Source:HGNC Symbol;Acc:19353]	SIN3A	FALSE	TRUE	NA
HCF-1N	embl_complex_083	ENSG00000170606	heat shock 70kDa protein 4 [Source:HGNC Symbol;Acc:5237]	HSPA4	FALSE	FALSE	NA
HCF-1N	embl_complex_083	ENSG00000172534	host cell factor C1 (VP16-accessory protein) [Source:HGNC Symbol;Acc:4839]	HCFC1	FALSE	FALSE	NA
HCF-1N	embl_complex_083	ENSG00000185591	Sp1 transcription factor [Source:HGNC Symbol;Acc:11205]	SP1	FALSE	NA	NA
HCF-1N	embl_complex_083	ENSG00000196363	WD repeat domain 5 [Source:HGNC Symbol;Acc:12757]	WDR5	FALSE	FALSE	NA
HCF-1N	embl_complex_083	ENSG00000196591	histone deacetylase 2 [Source:HGNC Symbol;Acc:4853]	HDAC2	TRUE	FALSE	FALSE
Mob1p/Dbf2p complex	embl_complex_112	ENSG00000067900	Rho-associated, coiled-coil containing protein kinase 1 [Source:HGNC Symbol;Acc:10251]	ROCK1	FALSE	NA	NA
Mob1p/Dbf2p complex	embl_complex_112	ENSG00000069020	microtubule associated serine/threonine kinase family member 4 [Source:HGNC Symbol;Acc:19037]	MAST4	TRUE	NA	NA
Mob1p/Dbf2p complex	embl_complex_112	ENSG00000112079	serine/threonine kinase 38 [Source:HGNC Symbol;Acc:17847]	STK38	FALSE	FALSE	NA
Mob1p/Dbf2p complex	embl_complex_112	ENSG00000172081	MOB kinase activator 3A [Source:HGNC Symbol;Acc:29802]	MOB3A	TRUE	NA	NA
Mob1p/Dbf2p complex	embl_complex_112	ENSG00000173542	MOB kinase activator 1B [Source:HGNC Symbol;Acc:29801]	MOB1B	TRUE	NA	FALSE
Mob1p/Dbf2p complex	embl_complex_112	ENSG00000182208	MOB kinase activator 2 [Source:HGNC Symbol;Acc:24904]	MOB2	TRUE	NA	TRUE
GST-Smad3	embl_complex_113	ENSG00000049618	AT rich interactive domain 1B (SWI1-like) [Source:HGNC Symbol;Acc:18040]	ARID1B	FALSE	FALSE	NA
GST-Smad3	embl_complex_113	ENSG00000112851	erbb2 interacting protein [Source:HGNC Symbol;Acc:15842]	ERBB2IP	TRUE	NA	TRUE
GST-Smad3	embl_complex_113	ENSG00000124151	nuclear receptor coactivator 3 [Source:HGNC Symbol;Acc:7670]	NCOA3	FALSE	NA	NA
GST-Smad3	embl_complex_113	ENSG00000127616	SWI/SNF related, matrix associated, actin dependent regulator of chromatin, subfamily a, member 4 [Source:HGNC Symbol;Acc:11100]	SMARCA4	FALSE	FALSE	NA
GST-Smad3	embl_complex_113	ENSG00000139613	SWI/SNF related, matrix associated, actin dependent regulator of chromatin, subfamily c, member 2 [Source:HGNC Symbol;Acc:11105]	SMARCC2	TRUE	NA	NA
GST-Smad3	embl_complex_113	ENSG00000141027	nuclear receptor corepressor 1 [Source:HGNC Symbol;Acc:7672]	NCOR1	TRUE	NA	FALSE
GST-Smad3	embl_complex_113	ENSG00000173473	SWI/SNF related, matrix associated, actin dependent regulator of chromatin, subfamily c, member 1 [Source:HGNC Symbol;Acc:11104]	SMARCC1	TRUE	FALSE	FALSE
GST-Smad3	embl_complex_113	ENSG00000196498	nuclear receptor corepressor 2 [Source:HGNC Symbol;Acc:7673]	NCOR2	TRUE	NA	FALSE
GST-Smad3	embl_complex_113	ENSG00000197323	tripartite motif containing 33 [Source:HGNC Symbol;Acc:16290]	TRIM33	FALSE	NA	NA
Nonsense-mediated mRNA decay pathway complex	embl_complex_196	ENSG00000005007	UPF1 regulator of nonsense transcripts homolog (yeast) [Source:HGNC Symbol;Acc:9962]	UPF1	FALSE	NA	NA
Nonsense-mediated mRNA decay pathway complex	embl_complex_196	ENSG00000021776	aquarius intron-binding spliceosomal factor [Source:HGNC Symbol;Acc:29513]	AQR	TRUE	NA	FALSE
Nonsense-mediated mRNA decay pathway complex	embl_complex_196	ENSG00000124201	zinc finger, NFX1-type containing 1 [Source:HGNC Symbol;Acc:29271]	ZNFX1	TRUE	NA	TRUE
Nonsense-mediated mRNA decay pathway complex	embl_complex_196	ENSG00000125351	UPF3 regulator of nonsense transcripts homolog B (yeast) [Source:HGNC Symbol;Acc:20439]	UPF3B	FALSE	TRUE	NA
Nonsense-mediated mRNA decay pathway complex	embl_complex_196	ENSG00000151461	UPF2 regulator of nonsense transcripts homolog (yeast) [Source:HGNC Symbol;Acc:17854]	UPF2	FALSE	NA	NA
PAM complex	embl_complex_153	ENSG00000104980	translocase of inner mitochondrial membrane 44 homolog (yeast) [Source:HGNC Symbol;Acc:17316]	TIMM44	FALSE	NA	NA
PAM complex	embl_complex_153	ENSG00000109519	GrpE-like 1, mitochondrial (E. coli) [Source:HGNC Symbol;Acc:19696]	GRPEL1	FALSE	NA	NA
PAM complex	embl_complex_153	ENSG00000113013	heat shock 70kDa protein 9 (mortalin) [Source:HGNC Symbol;Acc:5244]	HSPA9	FALSE	NA	NA
PAM complex	embl_complex_153	ENSG00000120675	DnaJ (Hsp40) homolog, subfamily C, member 15 [Source:HGNC Symbol;Acc:20325]	DNAJC15	FALSE	NA	NA
PAM complex	embl_complex_153	ENSG00000217930	presequence translocase-associated motor 16 homolog (S. cerevisiae) [Source:HGNC Symbol;Acc:29679]	PAM16	FALSE	FALSE	NA
PFD-like	embl_complex_123	ENSG00000055130	cullin 1 [Source:HGNC Symbol;Acc:2551]	CUL1	FALSE	TRUE	NA
PFD-like	embl_complex_123	ENSG00000099817	polymerase (RNA) II (DNA directed) polypeptide E, 25kDa [Source:HGNC Symbol;Acc:9192]	POLR2E	TRUE	FALSE	TRUE
PFD-like	embl_complex_123	ENSG00000113558	S-phase kinase-associated protein 1 [Source:HGNC Symbol;Acc:10899]	SKP1	FALSE	TRUE	NA
PFD-like	embl_complex_123	ENSG00000143256	prefoldin subunit 2 [Source:HGNC Symbol;Acc:8867]	PFDN2	FALSE	FALSE	NA
PFD-like	embl_complex_123	ENSG00000145604	S-phase kinase-associated protein 2, E3 ubiquitin protein ligase [Source:HGNC Symbol;Acc:10901]	SKP2	FALSE	NA	NA
PFD-like	embl_complex_123	ENSG00000175792	RuvB-like AAA ATPase 1 [Source:HGNC Symbol;Acc:10474]	RUVBL1	TRUE	FALSE	TRUE
PFD-like	embl_complex_123	ENSG00000183207	RuvB-like AAA ATPase 2 [Source:HGNC Symbol;Acc:10475]	RUVBL2	TRUE	FALSE	TRUE
telomerase	embl_complex_094	ENSG00000092199	heterogeneous nuclear ribonucleoprotein C (C1/C2) [Source:HGNC Symbol;Acc:5035]	HNRNPC	NA	TRUE	NA
telomerase	embl_complex_094	ENSG00000100028	small nuclear ribonucleoprotein D3 polypeptide 18kDa [Source:HGNC Symbol;Acc:11160]	SNRPD3	FALSE	FALSE	NA
telomerase	embl_complex_094	ENSG00000125835	small nuclear ribonucleoprotein polypeptides B and B1 [Source:HGNC Symbol;Acc:11153]	SNRPB	FALSE	FALSE	NA
telomerase	embl_complex_094	ENSG00000130119	guanine nucleotide binding protein-like 3 (nucleolar)-like [Source:HGNC Symbol;Acc:25553]	GNL3L	FALSE	FALSE	NA
telomerase	embl_complex_094	ENSG00000130826	dyskeratosis congenita 1, dyskerin [Source:HGNC Symbol;Acc:2890]	DKC1	TRUE	TRUE	NA
telomerase	embl_complex_094	ENSG00000135372	N-acetyltransferase 10 (GCN5-related) [Source:HGNC Symbol;Acc:29830]	NAT10	TRUE	FALSE	NA
telomerase	embl_complex_094	ENSG00000145912	NHP2 ribonucleoprotein [Source:HGNC Symbol;Acc:14377]	NHP2	FALSE	FALSE	NA
telomerase	embl_complex_094	ENSG00000153187	heterogeneous nuclear ribonucleoprotein U (scaffold attachment factor A) [Source:HGNC Symbol;Acc:5048]	HNRNPU	FALSE	FALSE	NA
telomerase	embl_complex_094	ENSG00000182004	small nuclear ribonucleoprotein polypeptide E [Source:HGNC Symbol;Acc:11161]	SNRPE	FALSE	FALSE	NA
telomerase	embl_complex_094	ENSG00000182117	NOP10 ribonucleoprotein [Source:HGNC Symbol;Acc:14378]	NOP10	FALSE	FALSE	NA
eIF4F	embl_complex_122	ENSG00000075151	eukaryotic translation initiation factor 4 gamma, 3 [Source:HGNC Symbol;Acc:3298]	EIF4G3	FALSE	FALSE	NA
eIF4F	embl_complex_122	ENSG00000110321	eukaryotic translation initiation factor 4 gamma, 2 [Source:HGNC Symbol;Acc:3297]	EIF4G2	NA	FALSE	NA
eIF4F	embl_complex_122	ENSG00000114867	eukaryotic translation initiation factor 4 gamma, 1 [Source:HGNC Symbol;Acc:3296]	EIF4G1	FALSE	NA	NA
eIF4F	embl_complex_122	ENSG00000141543	eukaryotic translation initiation factor 4A3 [Source:HGNC Symbol;Acc:18683]	EIF4A3	TRUE	FALSE	TRUE
eIF4F	embl_complex_122	ENSG00000151247	eukaryotic translation initiation factor 4E [Source:HGNC Symbol;Acc:3287]	EIF4E	FALSE	FALSE	NA
eIF4F	embl_complex_122	ENSG00000156976	eukaryotic translation initiation factor 4A2 [Source:HGNC Symbol;Acc:3284]	EIF4A2	TRUE	NA	FALSE
eIF4F	embl_complex_122	ENSG00000161960	eukaryotic translation initiation factor 4A1 [Source:HGNC Symbol;Acc:3282]	EIF4A1	FALSE	FALSE	NA
multi-eIF complex	embl_complex_110	ENSG00000084623	eukaryotic translation initiation factor 3, subunit I [Source:HGNC Symbol;Acc:3272]	EIF3I	FALSE	FALSE	NA
multi-eIF complex	embl_complex_110	ENSG00000100664	eukaryotic translation initiation factor 5 [Source:HGNC Symbol;Acc:3299]	EIF5	TRUE	TRUE	FALSE
multi-eIF complex	embl_complex_110	ENSG00000106263	eukaryotic translation initiation factor 3, subunit B [Source:HGNC Symbol;Acc:3280]	EIF3B	FALSE	FALSE	NA
multi-eIF complex	embl_complex_110	ENSG00000114784	eukaryotic translation initiation factor 1B [Source:HGNC Symbol;Acc:30792]	EIF1B	FALSE	NA	NA
multi-eIF complex	embl_complex_110	ENSG00000125977	eukaryotic translation initiation factor 2, subunit 2 beta, 38kDa [Source:HGNC Symbol;Acc:3266]	EIF2S2	FALSE	FALSE	NA
multi-eIF complex	embl_complex_110	ENSG00000130741	eukaryotic translation initiation factor 2, subunit 3 gamma, 52kDa [Source:HGNC Symbol;Acc:3267]	EIF2S3	FALSE	FALSE	NA
multi-eIF complex	embl_complex_110	ENSG00000134001	eukaryotic translation initiation factor 2, subunit 1 alpha, 35kDa [Source:HGNC Symbol;Acc:3265]	EIF2S1	TRUE	TRUE	TREND
multi-eIF complex	embl_complex_110	ENSG00000173812	eukaryotic translation initiation factor 1 [Source:HGNC Symbol;Acc:3249]	EIF1	NA	FALSE	NA
multi-eIF complex	embl_complex_110	ENSG00000184110	eukaryotic translation initiation factor 3, subunit C [Source:HGNC Symbol;Acc:3279]	EIF3C	FALSE	FALSE	NA
BLM-CII	embl_complex_134	ENSG00000076242	mutL homolog 1 [Source:HGNC Symbol;Acc:7127]	MLH1	FALSE	NA	NA
BLM-CII	embl_complex_134	ENSG00000106399	replication protein A3, 14kDa [Source:HGNC Symbol;Acc:10291]	RPA3	FALSE	FALSE	NA
BLM-CII	embl_complex_134	ENSG00000117748	replication protein A2, 32kDa [Source:HGNC Symbol;Acc:10290]	RPA2	FALSE	FALSE	NA
BLM-CII	embl_complex_134	ENSG00000132383	replication protein A1, 70kDa [Source:HGNC Symbol;Acc:10289]	RPA1	FALSE	TRUE	NA
BLM-CII	embl_complex_134	ENSG00000197299	Bloom syndrome, RecQ helicase-like [Source:HGNC Symbol;Acc:1058]	BLM	FALSE	NA	NA
E2F6.com-1	embl_complex_093	ENSG00000121481	ring finger protein 2 [Source:HGNC Symbol;Acc:10061]	RNF2	FALSE	NA	NA
E2F6.com-1	embl_complex_093	ENSG00000122565	chromobox homolog 3 [Source:HGNC Symbol;Acc:1553]	CBX3	FALSE	NA	NA
E2F6.com-1	embl_complex_093	ENSG00000125952	MYC associated factor X [Source:HGNC Symbol;Acc:6913]	MAX	FALSE	NA	NA
E2F6.com-1	embl_complex_093	ENSG00000156374	polycomb group ring finger 6 [Source:HGNC Symbol;Acc:21156]	PCGF6	FALSE	NA	NA
E2F6.com-1	embl_complex_093	ENSG00000174197	MGA, MAX dimerization protein [Source:HGNC Symbol;Acc:14010]	MGA	FALSE	NA	NA
E2F6.com-1	embl_complex_093	ENSG00000181090	euchromatic histone-lysine N-methyltransferase 1 [Source:HGNC Symbol;Acc:24650]	EHMT1	FALSE	NA	NA
E2F6.com-1	embl_complex_093	ENSG00000198176	transcription factor Dp-1 [Source:HGNC Symbol;Acc:11749]	TFDP1	FALSE	NA	NA
H3.3 com	embl_complex_076	ENSG00000079246	X-ray repair complementing defective repair in Chinese hamster cells 5 (double-strand-break rejoining) [Source:HGNC Symbol;Acc:12833]	XRCC5	FALSE	TRUE	NA
H3.3 com	embl_complex_076	ENSG00000085224	alpha thalassemia/mental retardation syndrome X-linked [Source:HGNC Symbol;Acc:886]	ATRX	TRUE	TRUE	TRUE
H3.3 com	embl_complex_076	ENSG00000100084	histone cell cycle regulator [Source:HGNC Symbol;Acc:4916]	HIRA	FALSE	NA	NA
H3.3 com	embl_complex_076	ENSG00000102054	retinoblastoma binding protein 7 [Source:HGNC Symbol;Acc:9890]	RBBP7	FALSE	NA	NA
H3.3 com	embl_complex_076	ENSG00000105011	anti-silencing function 1B histone chaperone [Source:HGNC Symbol;Acc:20996]	ASF1B	FALSE	NA	NA
H3.3 com	embl_complex_076	ENSG00000111875	anti-silencing function 1A histone chaperone [Source:HGNC Symbol;Acc:20995]	ASF1A	NA	FALSE	NA
H3.3 com	embl_complex_076	ENSG00000118900	ubinuclein 1 [Source:HGNC Symbol;Acc:12506]	UBN1	FALSE	NA	NA
H3.3 com	embl_complex_076	ENSG00000128708	histone acetyltransferase 1 [Source:HGNC Symbol;Acc:4821]	HAT1	FALSE	FALSE	NA
H3.3 com	embl_complex_076	ENSG00000129484	poly (ADP-ribose) polymerase 2 [Source:HGNC Symbol;Acc:272]	PARP2	FALSE	NA	NA
H3.3 com	embl_complex_076	ENSG00000131747	topoisomerase (DNA) II alpha 170kDa [Source:HGNC Symbol;Acc:11989]	TOP2A	FALSE	TRUE	NA
H3.3 com	embl_complex_076	ENSG00000132780	nuclear autoantigenic sperm protein (histone-binding) [Source:HGNC Symbol;Acc:7644]	NASP	TRUE	FALSE	TRUE
H3.3 com	embl_complex_076	ENSG00000143799	poly (ADP-ribose) polymerase 1 [Source:HGNC Symbol;Acc:270]	PARP1	TRUE	TRUE	TRUE
H3.3 com	embl_complex_076	ENSG00000162521	retinoblastoma binding protein 4 [Source:HGNC Symbol;Acc:9887]	RBBP4	FALSE	FALSE	NA
H3.3 com	embl_complex_076	ENSG00000196497	importin 4 [Source:HGNC Symbol;Acc:19426]	IPO4	TRUE	TRUE	FALSE
H3.3 com	embl_complex_076	ENSG00000197837	histone cluster 4, H4 [Source:HGNC Symbol;Acc:20510]	HIST4H4	NA	FALSE	NA
H3.3 com	embl_complex_076	ENSG00000206279	death-domain associated protein [Source:HGNC Symbol;Acc:2681]	DAXX	NA	FALSE	NA
H3.3 com	embl_complex_076	ENSG00000253729	protein kinase, DNA-activated, catalytic polypeptide [Source:HGNC Symbol;Acc:9413]	PRKDC	TRUE	TRUE	FALSE
mitochondrial outer membrane translocase complex	embl_complex_151	ENSG00000100216	translocase of outer mitochondrial membrane 22 homolog (yeast) [Source:HGNC Symbol;Acc:18002]	TOMM22	FALSE	NA	NA
mitochondrial outer membrane translocase complex	embl_complex_151	ENSG00000130204	translocase of outer mitochondrial membrane 40 homolog (yeast) [Source:HGNC Symbol;Acc:18001]	TOMM40	FALSE	NA	NA
mitochondrial outer membrane translocase complex	embl_complex_151	ENSG00000154174	translocase of outer mitochondrial membrane 70 homolog A (S. cerevisiae) [Source:HGNC Symbol;Acc:11985]	TOMM70A	FALSE	NA	NA
mitochondrial outer membrane translocase complex	embl_complex_151	ENSG00000173726	translocase of outer mitochondrial membrane 20 homolog (yeast) [Source:HGNC Symbol;Acc:20947]	TOMM20	FALSE	NA	NA
mitochondrial outer membrane translocase complex	embl_complex_151	ENSG00000196683	translocase of outer mitochondrial membrane 7 homolog (yeast) [Source:HGNC Symbol;Acc:21648]	TOMM7	FALSE	NA	NA
Prp19-associated complex	embl_complex_148	ENSG00000076924	XPA binding protein 2 [Source:HGNC Symbol;Acc:14089]	XAB2	FALSE	FALSE	NA
Prp19-associated complex	embl_complex_148	ENSG00000096401	cell division cycle 5-like [Source:HGNC Symbol;Acc:1743]	CDC5L	FALSE	FALSE	NA
Prp19-associated complex	embl_complex_148	ENSG00000101343	crooked neck pre-mRNA splicing factor 1 [Source:HGNC Symbol;Acc:15762]	CRNKL1	FALSE	FALSE	NA
Prp19-associated complex	embl_complex_148	ENSG00000110107	pre-mRNA processing factor 19 [Source:HGNC Symbol;Acc:17896]	PRPF19	FALSE	FALSE	NA
Prp19-associated complex	embl_complex_148	ENSG00000117614	SYF2 pre-mRNA-splicing factor [Source:HGNC Symbol;Acc:19824]	SYF2	NA	FALSE	NA
Prp19-associated complex	embl_complex_148	ENSG00000240682	ISY1 splicing factor homolog (S. cerevisiae) [Source:HGNC Symbol;Acc:29201]	ISY1	FALSE	FALSE	NA
MMS22L-TONSL	embl_complex_152	ENSG00000073111	minichromosome maintenance complex component 2 [Source:HGNC Symbol;Acc:6944]	MCM2	TRUE	TRUE	TRUE
MMS22L-TONSL	embl_complex_152	ENSG00000092201	suppressor of Ty 16 homolog (S. cerevisiae) [Source:HGNC Symbol;Acc:11465]	SUPT16H	NA	TRUE	NA
MMS22L-TONSL	embl_complex_152	ENSG00000104738	minichromosome maintenance complex component 4 [Source:HGNC Symbol;Acc:6947]	MCM4	FALSE	TRUE	NA
MMS22L-TONSL	embl_complex_152	ENSG00000149136	structure specific recognition protein 1 [Source:HGNC Symbol;Acc:11327]	SSRP1	FALSE	TRUE	NA
MMS22L-TONSL	embl_complex_152	ENSG00000166508	minichromosome maintenance complex component 7 [Source:HGNC Symbol;Acc:6950]	MCM7	FALSE	TRUE	NA
Exocyst complex	embl_complex_119	ENSG00000070367	exocyst complex component 5 [Source:HGNC Symbol;Acc:10696]	EXOC5	TRUE	FALSE	NA
Exocyst complex	embl_complex_119	ENSG00000112685	exocyst complex component 2 [Source:HGNC Symbol;Acc:24968]	EXOC2	FALSE	FALSE	NA
Exocyst complex	embl_complex_119	ENSG00000116903	exocyst complex component 8 [Source:HGNC Symbol;Acc:24659]	EXOC8	TRUE	FALSE	TRUE
Exocyst complex	embl_complex_119	ENSG00000131558	exocyst complex component 4 [Source:HGNC Symbol;Acc:30389]	EXOC4	FALSE	FALSE	NA
Exocyst complex	embl_complex_119	ENSG00000144036	exocyst complex component 6B [Source:HGNC Symbol;Acc:17085]	EXOC6B	TRUE	NA	NA
Exocyst complex	embl_complex_119	ENSG00000149503	inner centromere protein antigens 135/155kDa [Source:HGNC Symbol;Acc:6058]	INCENP	TRUE	NA	TRUE
Exocyst complex	embl_complex_119	ENSG00000180104	exocyst complex component 3 [Source:HGNC Symbol;Acc:30378]	EXOC3	FALSE	FALSE	NA
Exocyst complex	embl_complex_119	ENSG00000182473	exocyst complex component 7 [Source:HGNC Symbol;Acc:23214]	EXOC7	FALSE	FALSE	NA
mitochondrial ribosomal small subunit	embl_complex_073	ENSG00000048544	mitochondrial ribosomal protein S10 [Source:HGNC Symbol;Acc:14502]	MRPS10	FALSE	FALSE	NA
mitochondrial ribosomal small subunit	embl_complex_073	ENSG00000061794	mitochondrial ribosomal protein S35 [Source:HGNC Symbol;Acc:16635]	MRPS35	TRUE	FALSE	TRUE
mitochondrial ribosomal small subunit	embl_complex_073	ENSG00000115268	ribosomal protein S15 [Source:HGNC Symbol;Acc:10388]	RPS15	TRUE	TRUE	FALSE
mitochondrial ribosomal small subunit	embl_complex_073	ENSG00000116898	mitochondrial ribosomal protein S15 [Source:HGNC Symbol;Acc:14504]	MRPS15	TRUE	TRUE	FALSE
mitochondrial ribosomal small subunit	embl_complex_073	ENSG00000120333	mitochondrial ribosomal protein S14 [Source:HGNC Symbol;Acc:14049]	MRPS14	FALSE	FALSE	NA
mitochondrial ribosomal small subunit	embl_complex_073	ENSG00000122140	mitochondrial ribosomal protein S2 [Source:HGNC Symbol;Acc:14495]	MRPS2	TRUE	FALSE	TRUE
mitochondrial ribosomal small subunit	embl_complex_073	ENSG00000125445	mitochondrial ribosomal protein S7 [Source:HGNC Symbol;Acc:14499]	MRPS7	FALSE	FALSE	NA
mitochondrial ribosomal small subunit	embl_complex_073	ENSG00000132676	death associated protein 3 [Source:HGNC Symbol;Acc:2673]	DAP3	FALSE	FALSE	NA
mitochondrial ribosomal small subunit	embl_complex_073	ENSG00000135972	mitochondrial ribosomal protein S9 [Source:HGNC Symbol;Acc:14501]	MRPS9	TRUE	FALSE	TRUE
mitochondrial ribosomal small subunit	embl_complex_073	ENSG00000144029	mitochondrial ribosomal protein S5 [Source:HGNC Symbol;Acc:14498]	MRPS5	FALSE	FALSE	NA
mitochondrial ribosomal small subunit	embl_complex_073	ENSG00000148090	AU RNA binding protein/enoyl-CoA hydratase [Source:HGNC Symbol;Acc:890]	AUH	TRUE	NA	FALSE
mitochondrial ribosomal small subunit	embl_complex_073	ENSG00000163319	mitochondrial ribosomal protein S18C [Source:HGNC Symbol;Acc:16633]	MRPS18C	FALSE	NA	NA
mitochondrial ribosomal small subunit	embl_complex_073	ENSG00000165792	methyltransferase like 17 [Source:HGNC Symbol;Acc:19280]	METTL17	FALSE	NA	NA
mitochondrial ribosomal small subunit	embl_complex_073	ENSG00000181610	mitochondrial ribosomal protein S23 [Source:HGNC Symbol;Acc:14509]	MRPS23	FALSE	FALSE	NA
mitochondrial ribosomal small subunit	embl_complex_073	ENSG00000181991	mitochondrial ribosomal protein S11 [Source:HGNC Symbol;Acc:14050]	MRPS11	TRUE	FALSE	FALSE
mitochondrial ribosomal small subunit	embl_complex_073	ENSG00000182180	mitochondrial ribosomal protein S16 [Source:HGNC Symbol;Acc:14048]	MRPS16	FALSE	TRUE	NA
mitochondrial ribosomal small subunit	embl_complex_073	ENSG00000187145	mitochondrial ribosomal protein S21 [Source:HGNC Symbol;Acc:14046]	MRPS21	NA	FALSE	NA
mitochondrial ribosomal small subunit	embl_complex_073	ENSG00000214517	protein phosphatase methylesterase 1 [Source:HGNC Symbol;Acc:30178]	PPME1	TRUE	FALSE	FALSE
mitochondrial ribosomal small subunit	embl_complex_073	ENSG00000226225	ribosomal protein S18 [Source:HGNC Symbol;Acc:10401]	RPS18	NA	FALSE	NA
mitochondrial ribosomal small subunit	embl_complex_073	ENSG00000243927	mitochondrial ribosomal protein S6 [Source:HGNC Symbol;Acc:14051]	MRPS6	FALSE	FALSE	NA
mitochondrial ribosomal small subunit	embl_complex_073	ENSG00000249773	28S ribosomal protein S17, mitochondrial; HCG1984214, isoform CRA_a [Source:UniProtKB/TrEMBL;Acc:I3L0E3]	MRPS17	FALSE	NA	NA
SRCAP	embl_complex_120	ENSG00000080603	Snf2-related CREBBP activator protein [Source:HGNC Symbol;Acc:16974]	SRCAP	FALSE	FALSE	NA
SRCAP	embl_complex_120	ENSG00000127337	YEATS domain containing 4 [Source:HGNC Symbol;Acc:24859]	YEATS4	FALSE	TRUE	NA
SRCAP	embl_complex_120	ENSG00000136518	actin-like 6A [Source:HGNC Symbol;Acc:24124]	ACTL6A	FALSE	FALSE	NA
SRCAP	embl_complex_120	ENSG00000175792	RuvB-like AAA ATPase 1 [Source:HGNC Symbol;Acc:10474]	RUVBL1	TRUE	FALSE	TRUE
SRCAP	embl_complex_120	ENSG00000178028	DNA methyltransferase 1 associated protein 1 [Source:HGNC Symbol;Acc:18291]	DMAP1	FALSE	FALSE	NA
SRCAP	embl_complex_120	ENSG00000183207	RuvB-like AAA ATPase 2 [Source:HGNC Symbol;Acc:10475]	RUVBL2	TRUE	FALSE	TRUE
F0/F1 ATP synthase (complex V)	embl_complex_082	ENSG00000099624	ATP synthase, H+ transporting, mitochondrial F1 complex, delta subunit [Source:HGNC Symbol;Acc:837]	ATP5D	FALSE	FALSE	NA
F0/F1 ATP synthase (complex V)	embl_complex_082	ENSG00000110955	ATP synthase, H+ transporting, mitochondrial F1 complex, beta polypeptide [Source:HGNC Symbol;Acc:830]	ATP5B	FALSE	FALSE	NA
F0/F1 ATP synthase (complex V)	embl_complex_082	ENSG00000116459	ATP synthase, H+ transporting, mitochondrial Fo complex, subunit B1 [Source:HGNC Symbol;Acc:840]	ATP5F1	FALSE	FALSE	NA
F0/F1 ATP synthase (complex V)	embl_complex_082	ENSG00000124172	ATP synthase, H+ transporting, mitochondrial F1 complex, epsilon subunit [Source:HGNC Symbol;Acc:838]	ATP5E	NA	FALSE	NA
F0/F1 ATP synthase (complex V)	embl_complex_082	ENSG00000130770	ATPase inhibitory factor 1 [Source:HGNC Symbol;Acc:871]	ATPIF1	FALSE	NA	NA
F0/F1 ATP synthase (complex V)	embl_complex_082	ENSG00000152234	ATP synthase, H+ transporting, mitochondrial F1 complex, alpha subunit 1, cardiac muscle [Source:HGNC Symbol;Acc:823]	ATP5A1	FALSE	FALSE	NA
F0/F1 ATP synthase (complex V)	embl_complex_082	ENSG00000165629	ATP synthase, H+ transporting, mitochondrial F1 complex, gamma polypeptide 1 [Source:HGNC Symbol;Acc:833]	ATP5C1	FALSE	NA	NA
F0/F1 ATP synthase (complex V)	embl_complex_082	ENSG00000167283	ATP synthase, H+ transporting, mitochondrial Fo complex, subunit G [Source:HGNC Symbol;Acc:14247]	ATP5L	FALSE	FALSE	NA
F0/F1 ATP synthase (complex V)	embl_complex_082	ENSG00000167863	ATP synthase, H+ transporting, mitochondrial Fo complex, subunit d [Source:HGNC Symbol;Acc:845]	ATP5H	FALSE	FALSE	NA
F0/F1 ATP synthase (complex V)	embl_complex_082	ENSG00000198899	mitochondrially encoded ATP synthase 6 [Source:HGNC Symbol;Acc:7414]	MT-ATP6	FALSE	NA	NA
F0/F1 ATP synthase (complex V)	embl_complex_082	ENSG00000241837	ATP synthase, H+ transporting, mitochondrial F1 complex, O subunit [Source:HGNC Symbol;Acc:850]	ATP5O	FALSE	FALSE	NA
NSL	embl_complex_130	ENSG00000114982	KAT8 regulatory NSL complex subunit 3 [Source:HGNC Symbol;Acc:25473]	KANSL3	FALSE	NA	NA
NSL	embl_complex_130	ENSG00000117697	NSL1, MIS12 kinetochore complex component [Source:HGNC Symbol;Acc:24548]	NSL1	TRUE	NA	NA
NSL	embl_complex_130	ENSG00000172534	host cell factor C1 (VP16-accessory protein) [Source:HGNC Symbol;Acc:4839]	HCFC1	FALSE	FALSE	NA
NSL	embl_complex_130	ENSG00000187778	microspherule protein 1 [Source:HGNC Symbol;Acc:6960]	MCRS1	FALSE	NA	NA
NSL	embl_complex_130	ENSG00000196363	WD repeat domain 5 [Source:HGNC Symbol;Acc:12757]	WDR5	FALSE	FALSE	NA
HDAC1-PP1	embl_complex_169	ENSG00000066027	protein phosphatase 2, regulatory subunit B', alpha [Source:HGNC Symbol;Acc:9309]	PPP2R5A	FALSE	NA	NA
HDAC1-PP1	embl_complex_169	ENSG00000116478	histone deacetylase 1 [Source:HGNC Symbol;Acc:4852]	HDAC1	FALSE	FALSE	NA
HDAC1-PP1	embl_complex_169	ENSG00000149923	protein phosphatase 4, catalytic subunit [Source:HGNC Symbol;Acc:9319]	PPP4C	FALSE	FALSE	NA
HDAC1-PP1	embl_complex_169	ENSG00000172531	protein phosphatase 1, catalytic subunit, alpha isozyme [Source:HGNC Symbol;Acc:9281]	PPP1CA	TRUE	FALSE	FALSE
HDAC1-PP1	embl_complex_169	ENSG00000196591	histone deacetylase 2 [Source:HGNC Symbol;Acc:4853]	HDAC2	TRUE	FALSE	FALSE
HDAC1-PP1	embl_complex_169	ENSG00000227804	protein phosphatase 1, regulatory subunit 10 [Source:HGNC Symbol;Acc:9284]	PPP1R10	NA	FALSE	NA
chaperonin-containing T-complex	embl_complex_106	ENSG00000115484	chaperonin containing TCP1, subunit 4 (delta) [Source:HGNC Symbol;Acc:1617]	CCT4	FALSE	FALSE	NA
chaperonin-containing T-complex	embl_complex_106	ENSG00000120438	t-complex 1 [Source:HGNC Symbol;Acc:11655]	TCP1	FALSE	FALSE	NA
chaperonin-containing T-complex	embl_complex_106	ENSG00000132141	chaperonin containing TCP1, subunit 6B (zeta 2) [Source:HGNC Symbol;Acc:1621]	CCT6B	FALSE	NA	NA
chaperonin-containing T-complex	embl_complex_106	ENSG00000135624	chaperonin containing TCP1, subunit 7 (eta) [Source:HGNC Symbol;Acc:1622]	CCT7	FALSE	FALSE	NA
chaperonin-containing T-complex	embl_complex_106	ENSG00000146731	chaperonin containing TCP1, subunit 6A (zeta 1) [Source:HGNC Symbol;Acc:1620]	CCT6A	NA	FALSE	NA
chaperonin-containing T-complex	embl_complex_106	ENSG00000150753	chaperonin containing TCP1, subunit 5 (epsilon) [Source:HGNC Symbol;Acc:1618]	CCT5	FALSE	FALSE	NA
chaperonin-containing T-complex	embl_complex_106	ENSG00000156261	chaperonin containing TCP1, subunit 8 (theta) [Source:HGNC Symbol;Acc:1623]	CCT8	FALSE	FALSE	NA
chaperonin-containing T-complex	embl_complex_106	ENSG00000163468	chaperonin containing TCP1, subunit 3 (gamma) [Source:HGNC Symbol;Acc:1616]	CCT3	FALSE	FALSE	NA
chaperonin-containing T-complex	embl_complex_106	ENSG00000166226	chaperonin containing TCP1, subunit 2 (beta) [Source:HGNC Symbol;Acc:1615]	CCT2	FALSE	FALSE	NA
Sro1p/Sec4p/Sec9p complex	embl_complex_105	ENSG00000084733	RAB10, member RAS oncogene family [Source:HGNC Symbol;Acc:9759]	RAB10	FALSE	NA	NA
Sro1p/Sec4p/Sec9p complex	embl_complex_105	ENSG00000092531	synaptosomal-associated protein, 23kDa [Source:HGNC Symbol;Acc:11131]	SNAP23	FALSE	NA	NA
Sro1p/Sec4p/Sec9p complex	embl_complex_105	ENSG00000131899	lethal giant larvae homolog 1 (Drosophila) [Source:HGNC Symbol;Acc:6628]	LLGL1	TRUE	NA	FALSE
Sro1p/Sec4p/Sec9p complex	embl_complex_105	ENSG00000166128	RAB8B, member RAS oncogene family [Source:HGNC Symbol;Acc:30273]	RAB8B	FALSE	NA	NA
Sro1p/Sec4p/Sec9p complex	embl_complex_105	ENSG00000167461	RAB8A, member RAS oncogene family [Source:HGNC Symbol;Acc:7007]	RAB8A	TRUE	NA	FALSE
cAMP-dependent protein kinase	embl_complex_131	ENSG00000005249	protein kinase, cAMP-dependent, regulatory, type II, beta [Source:HGNC Symbol;Acc:9392]	PRKAR2B	TRUE	NA	NA
cAMP-dependent protein kinase	embl_complex_131	ENSG00000072062	protein kinase, cAMP-dependent, catalytic, alpha [Source:HGNC Symbol;Acc:9380]	PRKACA	FALSE	NA	NA
cAMP-dependent protein kinase	embl_complex_131	ENSG00000108946	protein kinase, cAMP-dependent, regulatory, type I, alpha [Source:HGNC Symbol;Acc:9388]	PRKAR1A	TRUE	NA	FALSE
cAMP-dependent protein kinase	embl_complex_131	ENSG00000114302	protein kinase, cAMP-dependent, regulatory, type II, alpha [Source:HGNC Symbol;Acc:9391]	PRKAR2A	FALSE	NA	NA
cAMP-dependent protein kinase	embl_complex_131	ENSG00000142875	protein kinase, cAMP-dependent, catalytic, beta [Source:HGNC Symbol;Acc:9381]	PRKACB	FALSE	NA	NA
UTP B complex	embl_complex_173	ENSG00000011260	UTP18 small subunit (SSU) processome component homolog (yeast) [Source:HGNC Symbol;Acc:24274]	UTP18	FALSE	TRUE	NA
UTP B complex	embl_complex_173	ENSG00000065183	WD repeat domain 3 [Source:HGNC Symbol;Acc:12755]	WDR3	FALSE	TRUE	NA
UTP B complex	embl_complex_173	ENSG00000108651	UTP6, small subunit (SSU) processome component, homolog (yeast) [Source:HGNC Symbol;Acc:18279]	UTP6	FALSE	TRUE	NA
UTP B complex	embl_complex_173	ENSG00000134987	WD repeat domain 36 [Source:HGNC Symbol;Acc:30696]	WDR36	FALSE	FALSE	NA
UTP B complex	embl_complex_173	ENSG00000183751	transducin (beta)-like 3 [Source:HGNC Symbol;Acc:11587]	TBL3	FALSE	TRUE	NA
UTP B complex	embl_complex_173	ENSG00000241945	PWP2 periodic tryptophan protein homolog (yeast) [Source:HGNC Symbol;Acc:9711]	PWP2	FALSE	FALSE	NA
emerin C52	embl_complex_081	ENSG00000102119	emerin [Source:HGNC Symbol;Acc:3331]	EMD	TRUE	TRUE	FALSE
emerin C52	embl_complex_081	ENSG00000104824	heterogeneous nuclear ribonucleoprotein L [Source:HGNC Symbol;Acc:5045]	HNRNPL	NA	FALSE	NA
emerin C52	embl_complex_081	ENSG00000108561	complement component 1, q subcomponent binding protein [Source:HGNC Symbol;Acc:1243]	C1QBP	FALSE	TRUE	NA
emerin C52	embl_complex_081	ENSG00000108953	tyrosine 3-monooxygenase/tryptophan 5-monooxygenase activation protein, epsilon [Source:HGNC Symbol;Acc:12851]	YWHAE	FALSE	FALSE	NA
emerin C52	embl_complex_081	ENSG00000128534	N(alpha)-acetyltransferase 38, NatC auxiliary subunit [Source:HGNC Symbol;Acc:20471]	NAA38	FALSE	FALSE	NA
emerin C52	embl_complex_081	ENSG00000129351	interleukin enhancer binding factor 3, 90kDa [Source:HGNC Symbol;Acc:6038]	ILF3	TRUE	FALSE	FALSE
emerin C52	embl_complex_081	ENSG00000134308	tyrosine 3-monooxygenase/tryptophan 5-monooxygenase activation protein, theta [Source:HGNC Symbol;Acc:12854]	YWHAQ	FALSE	FALSE	NA
emerin C52	embl_complex_081	ENSG00000140575	IQ motif containing GTPase activating protein 1 [Source:HGNC Symbol;Acc:6110]	IQGAP1	TRUE	TRUE	TRUE
emerin C52	embl_complex_081	ENSG00000143321	hepatoma-derived growth factor [Source:HGNC Symbol;Acc:4856]	HDGF	FALSE	TRUE	NA
emerin C52	embl_complex_081	ENSG00000150593	programmed cell death 4 (neoplastic transformation inhibitor) [Source:HGNC Symbol;Acc:8763]	PDCD4	TRUE	TRUE	FALSE
emerin C52	embl_complex_081	ENSG00000153187	heterogeneous nuclear ribonucleoprotein U (scaffold attachment factor A) [Source:HGNC Symbol;Acc:5048]	HNRNPU	FALSE	FALSE	NA
emerin C52	embl_complex_081	ENSG00000165119	heterogeneous nuclear ribonucleoprotein K [Source:HGNC Symbol;Acc:5044]	HNRNPK	TRUE	FALSE	FALSE
emerin C52	embl_complex_081	ENSG00000166165	creatine kinase, brain [Source:HGNC Symbol;Acc:1991]	CKB	TRUE	NA	TREND
emerin C52	embl_complex_081	ENSG00000166181	apoptosis inhibitor 5 [Source:HGNC Symbol;Acc:594]	API5	FALSE	FALSE	NA
emerin C52	embl_complex_081	ENSG00000167088	small nuclear ribonucleoprotein D1 polypeptide 16kDa [Source:HGNC Symbol;Acc:11158]	SNRPD1	FALSE	FALSE	NA
RNA Degradation Complex	embl_complex_168	ENSG00000088930	5'-3' exoribonuclease 2 [Source:HGNC Symbol;Acc:12836]	XRN2	NA	FALSE	NA
RNA Degradation Complex	embl_complex_168	ENSG00000101413	regulation of nuclear pre-mRNA domain containing 1B [Source:HGNC Symbol;Acc:16209]	RPRD1B	NA	TRUE	NA
RNA Degradation Complex	embl_complex_168	ENSG00000114127	5'-3' exoribonuclease 1 [Source:HGNC Symbol;Acc:30654]	XRN1	NA	TRUE	NA
RNA Degradation Complex	embl_complex_168	ENSG00000141425	regulation of nuclear pre-mRNA domain containing 1A [Source:HGNC Symbol;Acc:25560]	RPRD1A	NA	TRUE	NA
RNA Degradation Complex	embl_complex_168	ENSG00000163125	regulation of nuclear pre-mRNA domain containing 2 [Source:HGNC Symbol;Acc:29039]	RPRD2	NA	FALSE	NA
emerin C25	embl_complex_092	ENSG00000102119	emerin [Source:HGNC Symbol;Acc:3331]	EMD	TRUE	TRUE	FALSE
emerin C25	embl_complex_092	ENSG00000105401	cell division cycle 37 [Source:HGNC Symbol;Acc:1735]	CDC37	FALSE	FALSE	NA
emerin C25	embl_complex_092	ENSG00000107949	BRCA2 and CDKN1A interacting protein [Source:HGNC Symbol;Acc:978]	BCCIP	FALSE	FALSE	NA
emerin C25	embl_complex_092	ENSG00000108953	tyrosine 3-monooxygenase/tryptophan 5-monooxygenase activation protein, epsilon [Source:HGNC Symbol;Acc:12851]	YWHAE	FALSE	FALSE	NA
emerin C25	embl_complex_092	ENSG00000128534	N(alpha)-acetyltransferase 38, NatC auxiliary subunit [Source:HGNC Symbol;Acc:20471]	NAA38	FALSE	FALSE	NA
emerin C25	embl_complex_092	ENSG00000132485	zinc finger, RAN-binding domain containing 2 [Source:HGNC Symbol;Acc:13058]	ZRANB2	FALSE	TRUE	NA
emerin C25	embl_complex_092	ENSG00000136715	Sin3A-associated protein, 130kDa [Source:HGNC Symbol;Acc:29813]	SAP130	FALSE	NA	NA
emerin C25	embl_complex_092	ENSG00000138385	Sjogren syndrome antigen B (autoantigen La) [Source:HGNC Symbol;Acc:11316]	SSB	FALSE	FALSE	NA
emerin C25	embl_complex_092	ENSG00000145907	GTPase activating protein (SH3 domain) binding protein 1 [Source:HGNC Symbol;Acc:30292]	G3BP1	FALSE	FALSE	NA
emerin C25	embl_complex_092	ENSG00000165119	heterogeneous nuclear ribonucleoprotein K [Source:HGNC Symbol;Acc:5044]	HNRNPK	TRUE	FALSE	FALSE
emerin C25	embl_complex_092	ENSG00000166913	tyrosine 3-monooxygenase/tryptophan 5-monooxygenase activation protein, beta [Source:HGNC Symbol;Acc:12849]	YWHAB	TRUE	FALSE	FALSE
emerin C25	embl_complex_092	ENSG00000167088	small nuclear ribonucleoprotein D1 polypeptide 16kDa [Source:HGNC Symbol;Acc:11158]	SNRPD1	FALSE	FALSE	NA
emerin C25	embl_complex_092	ENSG00000225998	LSM2 homolog, U6 small nuclear RNA associated (S. cerevisiae) [Source:HGNC Symbol;Acc:13940]	LSM2	NA	FALSE	NA
COPI	embl_complex_103	ENSG00000095139	archain 1 [Source:HGNC Symbol;Acc:649]	ARCN1	FALSE	FALSE	NA
COPI	embl_complex_103	ENSG00000105669	coatomer protein complex, subunit epsilon [Source:HGNC Symbol;Acc:2234]	COPE	FALSE	FALSE	NA
COPI	embl_complex_103	ENSG00000111481	coatomer protein complex, subunit zeta 1 [Source:HGNC Symbol;Acc:2243]	COPZ1	TRUE	FALSE	FALSE
COPI	embl_complex_103	ENSG00000122218	coatomer protein complex, subunit alpha [Source:HGNC Symbol;Acc:2230]	COPA	FALSE	FALSE	NA
COPI	embl_complex_103	ENSG00000129083	coatomer protein complex, subunit beta 1 [Source:HGNC Symbol;Acc:2231]	COPB1	FALSE	FALSE	NA
COPI	embl_complex_103	ENSG00000149182	ADP-ribosylation factor GTPase activating protein 2 [Source:HGNC Symbol;Acc:13504]	ARFGAP2	TRUE	NA	FALSE
COPI	embl_complex_103	ENSG00000181789	coatomer protein complex, subunit gamma 1 [Source:HGNC Symbol;Acc:2236]	COPG1	FALSE	TRUE	NA
COPI	embl_complex_103	ENSG00000184432	coatomer protein complex, subunit beta 2 (beta prime) [Source:HGNC Symbol;Acc:2232]	COPB2	FALSE	TRUE	NA
COPI	embl_complex_103	ENSG00000242247	ADP-ribosylation factor GTPase activating protein 3 [Source:HGNC Symbol;Acc:661]	ARFGAP3	TRUE	NA	TRUE
COPI	embl_complex_103	ENSG00000266779	coatomer protein complex, subunit gamma 2 [Source:HGNC Symbol;Acc:2237]	COPG2	NA	FALSE	NA
Suv39h1	embl_complex_129	ENSG00000094916	chromobox homolog 5 [Source:HGNC Symbol;Acc:1555]	CBX5	TRUE	NA	TRUE
Suv39h1	embl_complex_129	ENSG00000108468	chromobox homolog 1 [Source:HGNC Symbol;Acc:1551]	CBX1	FALSE	NA	NA
Suv39h1	embl_complex_129	ENSG00000122565	chromobox homolog 3 [Source:HGNC Symbol;Acc:1553]	CBX3	FALSE	NA	NA
Suv39h1	embl_complex_129	ENSG00000130726	tripartite motif containing 28 [Source:HGNC Symbol;Acc:16384]	TRIM28	TRUE	TRUE	FALSE
Suv39h1	embl_complex_129	ENSG00000143379	SET domain, bifurcated 1 [Source:HGNC Symbol;Acc:10761]	SETDB1	TRUE	NA	FALSE
Suv39h1	embl_complex_129	ENSG00000171681	activating transcription factor 7 interacting protein [Source:HGNC Symbol;Acc:20092]	ATF7IP	FALSE	NA	NA
Suv39h1	embl_complex_129	ENSG00000181090	euchromatic histone-lysine N-methyltransferase 1 [Source:HGNC Symbol;Acc:24650]	EHMT1	FALSE	NA	NA
NuA3 histone acetyltransferase complex	embl_complex_100	ENSG00000096070	bromodomain and PHD finger containing, 3 [Source:HGNC Symbol;Acc:14256]	BRPF3	FALSE	NA	NA
NuA3 histone acetyltransferase complex	embl_complex_100	ENSG00000100425	bromodomain containing 1 [Source:HGNC Symbol;Acc:1102]	BRD1	FALSE	NA	NA
NuA3 histone acetyltransferase complex	embl_complex_100	ENSG00000127337	YEATS domain containing 4 [Source:HGNC Symbol;Acc:24859]	YEATS4	FALSE	TRUE	NA
NuA3 histone acetyltransferase complex	embl_complex_100	ENSG00000136504	K(lysine) acetyltransferase 7 [Source:HGNC Symbol;Acc:17016]	KAT7	FALSE	NA	NA
NuA3 histone acetyltransferase complex	embl_complex_100	ENSG00000156983	bromodomain and PHD finger containing, 1 [Source:HGNC Symbol;Acc:14255]	BRPF1	FALSE	NA	NA
NuA3 histone acetyltransferase complex	embl_complex_100	ENSG00000163875	MYST/Esa1-associated factor 6 [Source:HGNC Symbol;Acc:25674]	MEAF6	FALSE	NA	NA
Pol epsilon	embl_complex_144	ENSG00000100201	DEAD (Asp-Glu-Ala-Asp) box helicase 17 [Source:HGNC Symbol;Acc:2740]	DDX17	FALSE	FALSE	NA
Pol epsilon	embl_complex_144	ENSG00000107625	DEAD (Asp-Glu-Ala-Asp) box polypeptide 50 [Source:HGNC Symbol;Acc:17906]	DDX50	TRUE	NA	FALSE
Pol epsilon	embl_complex_144	ENSG00000108654	DEAD (Asp-Glu-Ala-Asp) box helicase 5 [Source:HGNC Symbol;Acc:2746]	DDX5	FALSE	FALSE	NA
Pol epsilon	embl_complex_144	ENSG00000177084	polymerase (DNA directed), epsilon, catalytic subunit [Source:HGNC Symbol;Acc:9177]	POLE	FALSE	NA	NA
Pol epsilon	embl_complex_144	ENSG00000178105	DEAD (Asp-Glu-Ala-Asp) box polypeptide 10 [Source:HGNC Symbol;Acc:2735]	DDX10	TRUE	NA	TREND
Cytochrome bc1 complex (Ubiquinol-cytochrome c reductase complex, complex III)	embl_complex_115	ENSG00000010256	ubiquinol-cytochrome c reductase core protein I [Source:HGNC Symbol;Acc:12585]	UQCRC1	FALSE	FALSE	NA
Cytochrome bc1 complex (Ubiquinol-cytochrome c reductase complex, complex III)	embl_complex_115	ENSG00000140740	ubiquinol-cytochrome c reductase core protein II [Source:HGNC Symbol;Acc:12586]	UQCRC2	FALSE	FALSE	NA
Cytochrome bc1 complex (Ubiquinol-cytochrome c reductase complex, complex III)	embl_complex_115	ENSG00000156467	ubiquinol-cytochrome c reductase binding protein [Source:HGNC Symbol;Acc:12582]	UQCRB	FALSE	FALSE	NA
Cytochrome bc1 complex (Ubiquinol-cytochrome c reductase complex, complex III)	embl_complex_115	ENSG00000164405	ubiquinol-cytochrome c reductase, complex III subunit VII, 9.5kDa [Source:HGNC Symbol;Acc:29594]	UQCRQ	FALSE	FALSE	NA
Cytochrome bc1 complex (Ubiquinol-cytochrome c reductase complex, complex III)	embl_complex_115	ENSG00000169021	ubiquinol-cytochrome c reductase, Rieske iron-sulfur polypeptide 1 [Source:HGNC Symbol;Acc:12587]	UQCRFS1	FALSE	FALSE	NA
Cytochrome bc1 complex (Ubiquinol-cytochrome c reductase complex, complex III)	embl_complex_115	ENSG00000173660	ubiquinol-cytochrome c reductase hinge protein [Source:HGNC Symbol;Acc:12590]	UQCRH	FALSE	FALSE	NA
Cytochrome bc1 complex (Ubiquinol-cytochrome c reductase complex, complex III)	embl_complex_115	ENSG00000179091	cytochrome c-1 [Source:HGNC Symbol;Acc:2579]	CYC1	FALSE	FALSE	NA
Cytochrome bc1 complex (Ubiquinol-cytochrome c reductase complex, complex III)	embl_complex_115	ENSG00000184076	ubiquinol-cytochrome c reductase, complex III subunit X [Source:HGNC Symbol;Acc:30863]	UQCR10	FALSE	FALSE	NA
Cytochrome bc1 complex (Ubiquinol-cytochrome c reductase complex, complex III)	embl_complex_115	ENSG00000198727	mitochondrially encoded cytochrome b [Source:HGNC Symbol;Acc:7427]	MT-CYB	FALSE	FALSE	NA
UTP C complex	embl_complex_162	ENSG00000070770	casein kinase 2, alpha prime polypeptide [Source:HGNC Symbol;Acc:2459]	CSNK2A2	NA	FALSE	NA
UTP C complex	embl_complex_162	ENSG00000101266	casein kinase 2, alpha 1 polypeptide [Source:HGNC Symbol;Acc:2457]	CSNK2A1	NA	FALSE	NA
UTP C complex	embl_complex_162	ENSG00000165271	nucleolar protein 6 (RNA-associated) [Source:HGNC Symbol;Acc:19910]	NOL6	NA	TRUE	NA
UTP C complex	embl_complex_162	ENSG00000189306	ribosomal RNA processing 7 homolog A (S. cerevisiae) [Source:HGNC Symbol;Acc:24286]	RRP7A	NA	FALSE	NA
UTP C complex	embl_complex_162	ENSG00000230700	casein kinase 2, beta polypeptide [Source:HGNC Symbol;Acc:2460]	CSNK2B	NA	TRUE	NA
Arp2/3 protein complex	embl_complex_099	ENSG00000111229	actin related protein 2/3 complex, subunit 3, 21kDa [Source:HGNC Symbol;Acc:706]	ARPC3	FALSE	NA	NA
Arp2/3 protein complex	embl_complex_099	ENSG00000115091	ARP3 actin-related protein 3 homolog (yeast) [Source:HGNC Symbol;Acc:170]	ACTR3	FALSE	FALSE	NA
Arp2/3 protein complex	embl_complex_099	ENSG00000130429	actin related protein 2/3 complex, subunit 1B, 41kDa [Source:HGNC Symbol;Acc:704]	ARPC1B	FALSE	TRUE	NA
Arp2/3 protein complex	embl_complex_099	ENSG00000136950	actin related protein 2/3 complex, subunit 5-like [Source:HGNC Symbol;Acc:23366]	ARPC5L	FALSE	FALSE	NA
Arp2/3 protein complex	embl_complex_099	ENSG00000138071	ARP2 actin-related protein 2 homolog (yeast) [Source:HGNC Symbol;Acc:169]	ACTR2	FALSE	FALSE	NA
Arp2/3 protein complex	embl_complex_099	ENSG00000162704	actin related protein 2/3 complex, subunit 5, 16kDa [Source:HGNC Symbol;Acc:708]	ARPC5	FALSE	FALSE	NA
Arp2/3 protein complex	embl_complex_099	ENSG00000163466	actin related protein 2/3 complex, subunit 2, 34kDa [Source:HGNC Symbol;Acc:705]	ARPC2	FALSE	FALSE	NA
Arp2/3 protein complex	embl_complex_099	ENSG00000241553	actin related protein 2/3 complex, subunit 4, 20kDa [Source:HGNC Symbol;Acc:707]	ARPC4	FALSE	FALSE	NA
Arp2/3 protein complex	embl_complex_099	ENSG00000241685	actin related protein 2/3 complex, subunit 1A, 41kDa [Source:HGNC Symbol;Acc:703]	ARPC1A	TRUE	NA	FALSE
Rpd3L complex	embl_complex_085	ENSG00000102054	retinoblastoma binding protein 7 [Source:HGNC Symbol;Acc:9890]	RBBP7	FALSE	NA	NA
Rpd3L complex	embl_complex_085	ENSG00000116478	histone deacetylase 1 [Source:HGNC Symbol;Acc:4852]	HDAC1	FALSE	FALSE	NA
Rpd3L complex	embl_complex_085	ENSG00000127511	SIN3 transcription regulator family member B [Source:HGNC Symbol;Acc:19354]	SIN3B	FALSE	TRUE	NA
Rpd3L complex	embl_complex_085	ENSG00000139990	DDB1 and CUL4 associated factor 5 [Source:HGNC Symbol;Acc:20224]	DCAF5	TRUE	NA	FALSE
Rpd3L complex	embl_complex_085	ENSG00000153487	inhibitor of growth family, member 1 [Source:HGNC Symbol;Acc:6062]	ING1	NA	FALSE	NA
Rpd3L complex	embl_complex_085	ENSG00000162521	retinoblastoma binding protein 4 [Source:HGNC Symbol;Acc:9887]	RBBP4	FALSE	FALSE	NA
Rpd3L complex	embl_complex_085	ENSG00000169375	SIN3 transcription regulator family member A [Source:HGNC Symbol;Acc:19353]	SIN3A	FALSE	TRUE	NA
Rpd3L complex	embl_complex_085	ENSG00000171720	histone deacetylase 3 [Source:HGNC Symbol;Acc:4854]	HDAC3	TRUE	NA	FALSE
Rpd3L complex	embl_complex_085	ENSG00000196591	histone deacetylase 2 [Source:HGNC Symbol;Acc:4853]	HDAC2	TRUE	FALSE	FALSE
B-WICH	embl_complex_139	ENSG00000009954	bromodomain adjacent to zinc finger domain, 1B [Source:HGNC Symbol;Acc:961]	BAZ1B	TRUE	TRUE	TRUE
B-WICH	embl_complex_139	ENSG00000115524	splicing factor 3b, subunit 1, 155kDa [Source:HGNC Symbol;Acc:10768]	SF3B1	NA	FALSE	NA
B-WICH	embl_complex_139	ENSG00000119707	RNA binding motif protein 25 [Source:HGNC Symbol;Acc:23244]	RBM25	FALSE	FALSE	NA
B-WICH	embl_complex_139	ENSG00000124795	DEK oncogene [Source:HGNC Symbol;Acc:2768]	DEK	TRUE	FALSE	FALSE
B-WICH	embl_complex_139	ENSG00000132382	MYB binding protein (P160) 1a [Source:HGNC Symbol;Acc:7546]	MYBBP1A	TRUE	TRUE	TRUE
B-WICH	embl_complex_139	ENSG00000152582	sperm flagellar 2 [Source:HGNC Symbol;Acc:26293]	SPEF2	TRUE	NA	NA
B-WICH	embl_complex_139	ENSG00000165732	DEAD (Asp-Glu-Ala-Asp) box helicase 21 [Source:HGNC Symbol;Acc:2744]	DDX21	TRUE	TRUE	FALSE
CtBP	embl_complex_084	ENSG00000004487	lysine (K)-specific demethylase 1A [Source:HGNC Symbol;Acc:29079]	KDM1A	FALSE	FALSE	NA
CtBP	embl_complex_084	ENSG00000089902	REST corepressor 1 [Source:HGNC Symbol;Acc:17441]	RCOR1	NA	FALSE	NA
CtBP	embl_complex_084	ENSG00000116478	histone deacetylase 1 [Source:HGNC Symbol;Acc:4852]	HDAC1	FALSE	FALSE	NA
CtBP	embl_complex_084	ENSG00000117625	REST corepressor 3 [Source:HGNC Symbol;Acc:25594]	RCOR3	FALSE	NA	NA
CtBP	embl_complex_084	ENSG00000148516	zinc finger E-box binding homeobox 1 [Source:HGNC Symbol;Acc:11642]	ZEB1	FALSE	NA	NA
CtBP	embl_complex_084	ENSG00000159692	C-terminal binding protein 1 [Source:HGNC Symbol;Acc:2494]	CTBP1	FALSE	TRUE	NA
CtBP	embl_complex_084	ENSG00000169554	zinc finger E-box binding homeobox 2 [Source:HGNC Symbol;Acc:14881]	ZEB2	FALSE	NA	NA
CtBP	embl_complex_084	ENSG00000171940	zinc finger protein 217 [Source:HGNC Symbol;Acc:13009]	ZNF217	TRUE	NA	NA
CtBP	embl_complex_084	ENSG00000175029	C-terminal binding protein 2 [Source:HGNC Symbol;Acc:2495]	CTBP2	FALSE	NA	NA
CtBP	embl_complex_084	ENSG00000181090	euchromatic histone-lysine N-methyltransferase 1 [Source:HGNC Symbol;Acc:24650]	EHMT1	FALSE	NA	NA
CtBP	embl_complex_084	ENSG00000196591	histone deacetylase 2 [Source:HGNC Symbol;Acc:4853]	HDAC2	TRUE	FALSE	FALSE
cytoplasmic ribosomal large subunit	embl_complex_065	ENSG00000037241	ribosomal protein L26-like 1 [Source:HGNC Symbol;Acc:17050]	RPL26L1	NA	FALSE	NA
cytoplasmic ribosomal large subunit	embl_complex_065	ENSG00000063177	ribosomal protein L18 [Source:HGNC Symbol;Acc:10310]	RPL18	FALSE	FALSE	NA
cytoplasmic ribosomal large subunit	embl_complex_065	ENSG00000071082	ribosomal protein L31 [Source:HGNC Symbol;Acc:10334]	RPL31	FALSE	FALSE	NA
cytoplasmic ribosomal large subunit	embl_complex_065	ENSG00000089009	ribosomal protein L6 [Source:HGNC Symbol;Acc:10362]	RPL6	FALSE	FALSE	NA
cytoplasmic ribosomal large subunit	embl_complex_065	ENSG00000089157	ribosomal protein, large, P0 [Source:HGNC Symbol;Acc:10371]	RPLP0	FALSE	FALSE	NA
cytoplasmic ribosomal large subunit	embl_complex_065	ENSG00000100316	ribosomal protein L3 [Source:HGNC Symbol;Acc:10332]	RPL3	FALSE	FALSE	NA
cytoplasmic ribosomal large subunit	embl_complex_065	ENSG00000105640	ribosomal protein L18a [Source:HGNC Symbol;Acc:10311]	RPL18A	FALSE	FALSE	NA
cytoplasmic ribosomal large subunit	embl_complex_065	ENSG00000108298	ribosomal protein L19 [Source:HGNC Symbol;Acc:10312]	RPL19	FALSE	FALSE	NA
cytoplasmic ribosomal large subunit	embl_complex_065	ENSG00000109475	ribosomal protein L34 [Source:HGNC Symbol;Acc:10340]	RPL34	TRUE	FALSE	FALSE
cytoplasmic ribosomal large subunit	embl_complex_065	ENSG00000114391	ribosomal protein L24 [Source:HGNC Symbol;Acc:10325]	RPL24	FALSE	FALSE	NA
cytoplasmic ribosomal large subunit	embl_complex_065	ENSG00000116251	ribosomal protein L22 [Source:HGNC Symbol;Acc:10315]	RPL22	FALSE	NA	NA
cytoplasmic ribosomal large subunit	embl_complex_065	ENSG00000122026	ribosomal protein L21 [Source:HGNC Symbol;Acc:10313]	RPL21	FALSE	FALSE	NA
cytoplasmic ribosomal large subunit	embl_complex_065	ENSG00000122406	ribosomal protein L5 [Source:HGNC Symbol;Acc:10360]	RPL5	FALSE	FALSE	NA
cytoplasmic ribosomal large subunit	embl_complex_065	ENSG00000125691	ribosomal protein L23 [Source:HGNC Symbol;Acc:10316]	RPL23	FALSE	FALSE	NA
cytoplasmic ribosomal large subunit	embl_complex_065	ENSG00000130255	ribosomal protein L36 [Source:HGNC Symbol;Acc:13631]	RPL36	FALSE	FALSE	NA
cytoplasmic ribosomal large subunit	embl_complex_065	ENSG00000131469	ribosomal protein L27 [Source:HGNC Symbol;Acc:10328]	RPL27	FALSE	FALSE	NA
cytoplasmic ribosomal large subunit	embl_complex_065	ENSG00000136942	ribosomal protein L35 [Source:HGNC Symbol;Acc:10344]	RPL35	FALSE	FALSE	NA
cytoplasmic ribosomal large subunit	embl_complex_065	ENSG00000137818	ribosomal protein, large, P1 [Source:HGNC Symbol;Acc:10372]	RPLP1	FALSE	FALSE	NA
cytoplasmic ribosomal large subunit	embl_complex_065	ENSG00000142541	ribosomal protein L13a [Source:HGNC Symbol;Acc:10304]	RPL13A	FALSE	FALSE	NA
cytoplasmic ribosomal large subunit	embl_complex_065	ENSG00000142676	ribosomal protein L11 [Source:HGNC Symbol;Acc:10301]	RPL11	FALSE	FALSE	NA
cytoplasmic ribosomal large subunit	embl_complex_065	ENSG00000144713	ribosomal protein L32 [Source:HGNC Symbol;Acc:10336]	RPL32	NA	FALSE	NA
cytoplasmic ribosomal large subunit	embl_complex_065	ENSG00000145592	ribosomal protein L37 [Source:HGNC Symbol;Acc:10347]	RPL37	NA	FALSE	NA
cytoplasmic ribosomal large subunit	embl_complex_065	ENSG00000146223	ribosomal protein L7-like 1 [Source:HGNC Symbol;Acc:21370]	RPL7L1	FALSE	FALSE	NA
cytoplasmic ribosomal large subunit	embl_complex_065	ENSG00000147403	ribosomal protein L10 [Source:HGNC Symbol;Acc:10298]	RPL10	FALSE	FALSE	NA
cytoplasmic ribosomal large subunit	embl_complex_065	ENSG00000147604	ribosomal protein L7 [Source:HGNC Symbol;Acc:10363]	RPL7	FALSE	FALSE	NA
cytoplasmic ribosomal large subunit	embl_complex_065	ENSG00000156482	ribosomal protein L30 [Source:HGNC Symbol;Acc:10333]	RPL30	TRUE	FALSE	TRUE
cytoplasmic ribosomal large subunit	embl_complex_065	ENSG00000161016	ribosomal protein L8 [Source:HGNC Symbol;Acc:10368]	RPL8	FALSE	FALSE	NA
cytoplasmic ribosomal large subunit	embl_complex_065	ENSG00000161970	ribosomal protein L26 [Source:HGNC Symbol;Acc:10327]	RPL26	FALSE	FALSE	NA
cytoplasmic ribosomal large subunit	embl_complex_065	ENSG00000162244	ribosomal protein L29 [Source:HGNC Symbol;Acc:10331]	RPL29	NA	FALSE	NA
cytoplasmic ribosomal large subunit	embl_complex_065	ENSG00000163584	ribosomal protein L22-like 1 [Source:HGNC Symbol;Acc:27610]	RPL22L1	TRUE	NA	FALSE
cytoplasmic ribosomal large subunit	embl_complex_065	ENSG00000163682	ribosomal protein L9 [Source:HGNC Symbol;Acc:10369]	RPL9	FALSE	FALSE	NA
cytoplasmic ribosomal large subunit	embl_complex_065	ENSG00000165502	ribosomal protein L36a-like [Source:HGNC Symbol;Acc:10346]	RPL36AL	FALSE	NA	NA
cytoplasmic ribosomal large subunit	embl_complex_065	ENSG00000166441	ribosomal protein L27a [Source:HGNC Symbol;Acc:10329]	RPL27A	FALSE	FALSE	NA
cytoplasmic ribosomal large subunit	embl_complex_065	ENSG00000167526	ribosomal protein L13 [Source:HGNC Symbol;Acc:10303]	RPL13	FALSE	FALSE	NA
cytoplasmic ribosomal large subunit	embl_complex_065	ENSG00000172809	ribosomal protein L38 [Source:HGNC Symbol;Acc:10349]	RPL38	TRUE	FALSE	FALSE
cytoplasmic ribosomal large subunit	embl_complex_065	ENSG00000174444	ribosomal protein L4 [Source:HGNC Symbol;Acc:10353]	RPL4	FALSE	FALSE	NA
cytoplasmic ribosomal large subunit	embl_complex_065	ENSG00000174748	ribosomal protein L15 [Source:HGNC Symbol;Acc:10306]	RPL15	FALSE	FALSE	NA
cytoplasmic ribosomal large subunit	embl_complex_065	ENSG00000177600	ribosomal protein, large, P2 [Source:HGNC Symbol;Acc:10377]	RPLP2	FALSE	FALSE	NA
cytoplasmic ribosomal large subunit	embl_complex_065	ENSG00000182899	ribosomal protein L35a [Source:HGNC Symbol;Acc:10345]	RPL35A	FALSE	TRUE	NA
cytoplasmic ribosomal large subunit	embl_complex_065	ENSG00000188846	ribosomal protein L14 [Source:HGNC Symbol;Acc:10305]	RPL14	FALSE	FALSE	NA
cytoplasmic ribosomal large subunit	embl_complex_065	ENSG00000197756	ribosomal protein L37a [Source:HGNC Symbol;Acc:10348]	RPL37A	FALSE	FALSE	NA
cytoplasmic ribosomal large subunit	embl_complex_065	ENSG00000197958	ribosomal protein L12 [Source:HGNC Symbol;Acc:10302]	RPL12	FALSE	FALSE	NA
cytoplasmic ribosomal large subunit	embl_complex_065	ENSG00000198242	ribosomal protein L23a [Source:HGNC Symbol;Acc:10317]	RPL23A	FALSE	FALSE	NA
cytoplasmic ribosomal large subunit	embl_complex_065	ENSG00000198755	ribosomal protein L10a [Source:HGNC Symbol;Acc:10299]	RPL10A	FALSE	FALSE	NA
cytoplasmic ribosomal large subunit	embl_complex_065	ENSG00000215472	RPL17-C18orf32 readthrough [Source:HGNC Symbol;Acc:44661]	RPL17-C18orf32	TRUE	FALSE	FALSE
cytoplasmic ribosomal large subunit	embl_complex_065	ENSG00000221983	ubiquitin A-52 residue ribosomal protein fusion product 1 [Source:HGNC Symbol;Acc:12458]	UBA52	FALSE	NA	NA
cytoplasmic ribosomal large subunit	embl_complex_065	ENSG00000241343	ribosomal protein L36a [Source:HGNC Symbol;Acc:10359]	RPL36A	NA	FALSE	NA
cytoplasmic ribosomal large subunit	embl_complex_065	ENSG00000260501	ribosomal protein L7a [Source:HGNC Symbol;Acc:10364]	RPL7A	NA	FALSE	NA
Yph1-L	embl_complex_072	ENSG00000100029	pescadillo ribosomal biogenesis factor 1 [Source:HGNC Symbol;Acc:8848]	PES1	FALSE	TRUE	NA
Yph1-L	embl_complex_072	ENSG00000100316	ribosomal protein L3 [Source:HGNC Symbol;Acc:10332]	RPL3	FALSE	FALSE	NA
Yph1-L	embl_complex_072	ENSG00000107937	GTP binding protein 4 [Source:HGNC Symbol;Acc:21535]	GTPBP4	FALSE	TRUE	NA
Yph1-L	embl_complex_072	ENSG00000122406	ribosomal protein L5 [Source:HGNC Symbol;Acc:10360]	RPL5	FALSE	FALSE	NA
Yph1-L	embl_complex_072	ENSG00000125691	ribosomal protein L23 [Source:HGNC Symbol;Acc:10316]	RPL23	FALSE	FALSE	NA
Yph1-L	embl_complex_072	ENSG00000130119	guanine nucleotide binding protein-like 3 (nucleolar)-like [Source:HGNC Symbol;Acc:25553]	GNL3L	FALSE	FALSE	NA
Yph1-L	embl_complex_072	ENSG00000134697	guanine nucleotide binding protein-like 2 (nucleolar) [Source:HGNC Symbol;Acc:29925]	GNL2	FALSE	TRUE	NA
Yph1-L	embl_complex_072	ENSG00000137876	ribosomal L24 domain containing 1 [Source:HGNC Symbol;Acc:18479]	RSL24D1	NA	FALSE	NA
Yph1-L	embl_complex_072	ENSG00000138442	WD repeat domain 12 [Source:HGNC Symbol;Acc:14098]	WDR12	FALSE	FALSE	NA
Yph1-L	embl_complex_072	ENSG00000161016	ribosomal protein L8 [Source:HGNC Symbol;Acc:10368]	RPL8	FALSE	FALSE	NA
Yph1-L	embl_complex_072	ENSG00000163938	guanine nucleotide binding protein-like 3 (nucleolar) [Source:HGNC Symbol;Acc:29931]	GNL3	FALSE	TRUE	NA
Yph1-L	embl_complex_072	ENSG00000171490	ribosomal L1 domain containing 1 [Source:HGNC Symbol;Acc:24534]	RSL1D1	FALSE	FALSE	NA
Yph1-L	embl_complex_072	ENSG00000174444	ribosomal protein L4 [Source:HGNC Symbol;Acc:10353]	RPL4	FALSE	FALSE	NA
Yph1-L	embl_complex_072	ENSG00000182899	ribosomal protein L35a [Source:HGNC Symbol;Acc:10345]	RPL35A	FALSE	TRUE	NA
Yph1-L	embl_complex_072	ENSG00000196363	WD repeat domain 5 [Source:HGNC Symbol;Acc:12757]	WDR5	FALSE	FALSE	NA
Yph1-L	embl_complex_072	ENSG00000215472	RPL17-C18orf32 readthrough [Source:HGNC Symbol;Acc:44661]	RPL17-C18orf32	TRUE	FALSE	FALSE
Yph1-L	embl_complex_072	ENSG00000242372	eukaryotic translation initiation factor 6 [Source:HGNC Symbol;Acc:6159]	EIF6	FALSE	TRUE	NA
Yph1-L	embl_complex_072	ENSG00000260501	ribosomal protein L7a [Source:HGNC Symbol;Acc:10364]	RPL7A	NA	FALSE	NA
Yph1-L	embl_complex_072	ENSG00000261236	block of proliferation 1 [Source:HGNC Symbol;Acc:15519]	BOP1	NA	FALSE	NA
Sin3-CI	embl_complex_089	ENSG00000032219	AT rich interactive domain 4A (RBP1-like) [Source:HGNC Symbol;Acc:9885]	ARID4A	NA	FALSE	NA
Sin3-CI	embl_complex_089	ENSG00000066117	SWI/SNF related, matrix associated, actin dependent regulator of chromatin, subfamily d, member 1 [Source:HGNC Symbol;Acc:11106]	SMARCD1	TRUE	TRUE	TRUE
Sin3-CI	embl_complex_089	ENSG00000099956	SWI/SNF related, matrix associated, actin dependent regulator of chromatin, subfamily b, member 1 [Source:HGNC Symbol;Acc:11103]	SMARCB1	TRUE	NA	FALSE
Sin3-CI	embl_complex_089	ENSG00000102054	retinoblastoma binding protein 7 [Source:HGNC Symbol;Acc:9890]	RBBP7	FALSE	NA	NA
Sin3-CI	embl_complex_089	ENSG00000116478	histone deacetylase 1 [Source:HGNC Symbol;Acc:4852]	HDAC1	FALSE	FALSE	NA
Sin3-CI	embl_complex_089	ENSG00000127616	SWI/SNF related, matrix associated, actin dependent regulator of chromatin, subfamily a, member 4 [Source:HGNC Symbol;Acc:11100]	SMARCA4	FALSE	FALSE	NA
Sin3-CI	embl_complex_089	ENSG00000136518	actin-like 6A [Source:HGNC Symbol;Acc:24124]	ACTL6A	FALSE	FALSE	NA
Sin3-CI	embl_complex_089	ENSG00000139613	SWI/SNF related, matrix associated, actin dependent regulator of chromatin, subfamily c, member 2 [Source:HGNC Symbol;Acc:11105]	SMARCC2	TRUE	NA	NA
Sin3-CI	embl_complex_089	ENSG00000153487	inhibitor of growth family, member 1 [Source:HGNC Symbol;Acc:6062]	ING1	NA	FALSE	NA
Sin3-CI	embl_complex_089	ENSG00000162521	retinoblastoma binding protein 4 [Source:HGNC Symbol;Acc:9887]	RBBP4	FALSE	FALSE	NA
Sin3-CI	embl_complex_089	ENSG00000164105	Sin3A-associated protein, 30kDa [Source:HGNC Symbol;Acc:10532]	SAP30	FALSE	NA	NA
Sin3-CI	embl_complex_089	ENSG00000169375	SIN3 transcription regulator family member A [Source:HGNC Symbol;Acc:19353]	SIN3A	FALSE	TRUE	NA
Sin3-CI	embl_complex_089	ENSG00000173473	SWI/SNF related, matrix associated, actin dependent regulator of chromatin, subfamily c, member 1 [Source:HGNC Symbol;Acc:11104]	SMARCC1	TRUE	FALSE	FALSE
Sin3-CI	embl_complex_089	ENSG00000196591	histone deacetylase 2 [Source:HGNC Symbol;Acc:4853]	HDAC2	TRUE	FALSE	FALSE
STE5-MAPK complex	embl_complex_095	ENSG00000100030	mitogen-activated protein kinase 1 [Source:HGNC Symbol;Acc:6871]	MAPK1	FALSE	NA	NA
STE5-MAPK complex	embl_complex_095	ENSG00000102882	mitogen-activated protein kinase 3 [Source:HGNC Symbol;Acc:6877]	MAPK3	FALSE	NA	NA
STE5-MAPK complex	embl_complex_095	ENSG00000126934	mitogen-activated protein kinase kinase 2 [Source:HGNC Symbol;Acc:6842]	MAP2K2	FALSE	NA	NA
STE5-MAPK complex	embl_complex_095	ENSG00000141639	mitogen-activated protein kinase 4 [Source:HGNC Symbol;Acc:6878]	MAPK4	FALSE	NA	NA
STE5-MAPK complex	embl_complex_095	ENSG00000166484	mitogen-activated protein kinase 7 [Source:HGNC Symbol;Acc:6880]	MAPK7	FALSE	NA	NA
STE5-MAPK complex	embl_complex_095	ENSG00000169032	mitogen-activated protein kinase kinase 1 [Source:HGNC Symbol;Acc:6840]	MAP2K1	FALSE	NA	NA
chromatin accessibility complex	embl_complex_167	ENSG00000009954	bromodomain adjacent to zinc finger domain, 1B [Source:HGNC Symbol;Acc:961]	BAZ1B	TRUE	TRUE	TRUE
chromatin accessibility complex	embl_complex_167	ENSG00000104472	chromatin accessibility complex 1 [Source:HGNC Symbol;Acc:13544]	CHRAC1	TRUE	NA	FALSE
chromatin accessibility complex	embl_complex_167	ENSG00000148229	polymerase (DNA directed), epsilon 3, accessory subunit [Source:HGNC Symbol;Acc:13546]	POLE3	FALSE	NA	NA
chromatin accessibility complex	embl_complex_167	ENSG00000153147	SWI/SNF related, matrix associated, actin dependent regulator of chromatin, subfamily a, member 5 [Source:HGNC Symbol;Acc:11101]	SMARCA5	FALSE	TRUE	NA
chromatin accessibility complex	embl_complex_167	ENSG00000198604	bromodomain adjacent to zinc finger domain, 1A [Source:HGNC Symbol;Acc:960]	BAZ1A	TRUE	NA	NA
emerin C24	embl_complex_154	ENSG00000073111	minichromosome maintenance complex component 2 [Source:HGNC Symbol;Acc:6944]	MCM2	TRUE	TRUE	TRUE
emerin C24	embl_complex_154	ENSG00000076003	minichromosome maintenance complex component 6 [Source:HGNC Symbol;Acc:6949]	MCM6	TRUE	TRUE	TRUE
emerin C24	embl_complex_154	ENSG00000102119	emerin [Source:HGNC Symbol;Acc:3331]	EMD	TRUE	TRUE	FALSE
emerin C24	embl_complex_154	ENSG00000104738	minichromosome maintenance complex component 4 [Source:HGNC Symbol;Acc:6947]	MCM4	FALSE	TRUE	NA
emerin C24	embl_complex_154	ENSG00000108561	complement component 1, q subcomponent binding protein [Source:HGNC Symbol;Acc:1243]	C1QBP	FALSE	TRUE	NA
emerin C24	embl_complex_154	ENSG00000136715	Sin3A-associated protein, 130kDa [Source:HGNC Symbol;Acc:29813]	SAP130	FALSE	NA	NA
emerin C24	embl_complex_154	ENSG00000153187	heterogeneous nuclear ribonucleoprotein U (scaffold attachment factor A) [Source:HGNC Symbol;Acc:5048]	HNRNPU	FALSE	FALSE	NA
mRNA cleavage factor complex (CFI)	embl_complex_080	ENSG00000071626	DAZ associated protein 1 [Source:HGNC Symbol;Acc:2683]	DAZAP1	FALSE	TRUE	NA
mRNA cleavage factor complex (CFI)	embl_complex_080	ENSG00000101811	cleavage stimulation factor, 3' pre-RNA, subunit 2, 64kDa [Source:HGNC Symbol;Acc:2484]	CSTF2	FALSE	FALSE	NA
mRNA cleavage factor complex (CFI)	embl_complex_080	ENSG00000122566	heterogeneous nuclear ribonucleoprotein A2/B1 [Source:HGNC Symbol;Acc:5033]	HNRNPA2B1	FALSE	FALSE	NA
mRNA cleavage factor complex (CFI)	embl_complex_080	ENSG00000131795	RNA binding motif protein 8A [Source:HGNC Symbol;Acc:9905]	RBM8A	FALSE	FALSE	NA
mRNA cleavage factor complex (CFI)	embl_complex_080	ENSG00000135097	musashi RNA-binding protein 1 [Source:HGNC Symbol;Acc:7330]	MSI1	FALSE	NA	NA
mRNA cleavage factor complex (CFI)	embl_complex_080	ENSG00000135486	heterogeneous nuclear ribonucleoprotein A1 [Source:HGNC Symbol;Acc:5031]	HNRNPA1	FALSE	FALSE	NA
mRNA cleavage factor complex (CFI)	embl_complex_080	ENSG00000138668	heterogeneous nuclear ribonucleoprotein D (AU-rich element RNA binding protein 1, 37kDa) [Source:HGNC Symbol;Acc:5036]	HNRNPD	FALSE	FALSE	NA
mRNA cleavage factor complex (CFI)	embl_complex_080	ENSG00000152795	heterogeneous nuclear ribonucleoprotein D-like [Source:HGNC Symbol;Acc:5037]	HNRNPDL	FALSE	FALSE	NA
mRNA cleavage factor complex (CFI)	embl_complex_080	ENSG00000153944	musashi RNA-binding protein 2 [Source:HGNC Symbol;Acc:18585]	MSI2	TRUE	FALSE	FALSE
mRNA cleavage factor complex (CFI)	embl_complex_080	ENSG00000165494	PCF11 cleavage and polyadenylation factor subunit [Source:HGNC Symbol;Acc:30097]	PCF11	NA	FALSE	NA
mRNA cleavage factor complex (CFI)	embl_complex_080	ENSG00000170144	heterogeneous nuclear ribonucleoprotein A3 [Source:HGNC Symbol;Acc:24941]	HNRNPA3	FALSE	TRUE	NA
mRNA cleavage factor complex (CFI)	embl_complex_080	ENSG00000172409	cleavage and polyadenylation factor I subunit 1 [Source:HGNC Symbol;Acc:16999]	CLP1	FALSE	FALSE	NA
mRNA cleavage factor complex (CFI)	embl_complex_080	ENSG00000176102	cleavage stimulation factor, 3' pre-RNA, subunit 3, 77kDa [Source:HGNC Symbol;Acc:2485]	CSTF3	FALSE	FALSE	NA
mRNA cleavage factor complex (CFI)	embl_complex_080	ENSG00000177613	cleavage stimulation factor, 3' pre-RNA, subunit 2, 64kDa, tau variant [Source:HGNC Symbol;Acc:17086]	CSTF2T	FALSE	NA	NA
mRNA cleavage factor complex (CFI)	embl_complex_080	ENSG00000177733	heterogeneous nuclear ribonucleoprotein A0 [Source:HGNC Symbol;Acc:5030]	HNRNPA0	FALSE	TRUE	NA
mRNA cleavage factor complex (CFI)	embl_complex_080	ENSG00000197451	heterogeneous nuclear ribonucleoprotein A/B [Source:HGNC Symbol;Acc:5034]	HNRNPAB	FALSE	FALSE	NA
Cul3p-RING ubiquitin ligase complex	embl_complex_141	ENSG00000011007	transcription elongation factor B (SIII), polypeptide 3 (110kDa, elongin A) [Source:HGNC Symbol;Acc:11620]	TCEB3	TRUE	NA	FALSE
Cul3p-RING ubiquitin ligase complex	embl_complex_141	ENSG00000036257	cullin 3 [Source:HGNC Symbol;Acc:2553]	CUL3	FALSE	NA	NA
Cul3p-RING ubiquitin ligase complex	embl_complex_141	ENSG00000071794	helicase-like transcription factor [Source:HGNC Symbol;Acc:11099]	HLTF	FALSE	NA	NA
Cul3p-RING ubiquitin ligase complex	embl_complex_141	ENSG00000154582	transcription elongation factor B (SIII), polypeptide 1 (15kDa, elongin C) [Source:HGNC Symbol;Acc:11617]	TCEB1	FALSE	NA	NA
Cul3p-RING ubiquitin ligase complex	embl_complex_141	ENSG00000158290	cullin 4B [Source:HGNC Symbol;Acc:2555]	CUL4B	TRUE	NA	TREND
INO80.com	embl_complex_071	ENSG00000075624	actin, beta [Source:HGNC Symbol;Acc:132]	ACTB	TRUE	NA	FALSE
INO80.com	embl_complex_071	ENSG00000101442	ARP5 actin-related protein 5 homolog (yeast) [Source:HGNC Symbol;Acc:14671]	ACTR5	NA	FALSE	NA
INO80.com	embl_complex_071	ENSG00000107796	actin, alpha 2, smooth muscle, aorta [Source:HGNC Symbol;Acc:130]	ACTA2	FALSE	NA	NA
INO80.com	embl_complex_071	ENSG00000108064	transcription factor A, mitochondrial [Source:HGNC Symbol;Acc:11741]	TFAM	TRUE	TRUE	FALSE
INO80.com	embl_complex_071	ENSG00000113812	ARP8 actin-related protein 8 homolog (yeast) [Source:HGNC Symbol;Acc:14672]	ACTR8	FALSE	NA	NA
INO80.com	embl_complex_071	ENSG00000127337	YEATS domain containing 4 [Source:HGNC Symbol;Acc:24859]	YEATS4	FALSE	TRUE	NA
INO80.com	embl_complex_071	ENSG00000128908	INO80 complex subunit [Source:HGNC Symbol;Acc:26956]	INO80	TRUE	NA	FALSE
INO80.com	embl_complex_071	ENSG00000136518	actin-like 6A [Source:HGNC Symbol;Acc:24124]	ACTL6A	FALSE	FALSE	NA
INO80.com	embl_complex_071	ENSG00000169067	actin, beta-like 2 [Source:HGNC Symbol;Acc:17780]	ACTBL2	TRUE	NA	NA
INO80.com	embl_complex_071	ENSG00000175792	RuvB-like AAA ATPase 1 [Source:HGNC Symbol;Acc:10474]	RUVBL1	TRUE	FALSE	TRUE
INO80.com	embl_complex_071	ENSG00000183207	RuvB-like AAA ATPase 2 [Source:HGNC Symbol;Acc:10475]	RUVBL2	TRUE	FALSE	TRUE
Cdc28p/Clb5p complex	embl_complex_104	ENSG00000123374	cyclin-dependent kinase 2 [Source:HGNC Symbol;Acc:1771]	CDK2	FALSE	TRUE	NA
Cdc28p/Clb5p complex	embl_complex_104	ENSG00000134057	cyclin B1 [Source:HGNC Symbol;Acc:1579]	CCNB1	TRUE	NA	TRUE
Cdc28p/Clb5p complex	embl_complex_104	ENSG00000157456	cyclin B2 [Source:HGNC Symbol;Acc:1580]	CCNB2	FALSE	NA	NA
Cdc28p/Clb5p complex	embl_complex_104	ENSG00000164885	cyclin-dependent kinase 5 [Source:HGNC Symbol;Acc:1774]	CDK5	TRUE	NA	TRUE
Cdc28p/Clb5p complex	embl_complex_104	ENSG00000170312	cyclin-dependent kinase 1 [Source:HGNC Symbol;Acc:1722]	CDK1	FALSE	NA	NA
protein phosphatase type 2A complex (Rts1p)	embl_complex_116	ENSG00000066027	protein phosphatase 2, regulatory subunit B', alpha [Source:HGNC Symbol;Acc:9309]	PPP2R5A	FALSE	NA	NA
protein phosphatase type 2A complex (Rts1p)	embl_complex_116	ENSG00000078304	protein phosphatase 2, regulatory subunit B', gamma [Source:HGNC Symbol;Acc:9311]	PPP2R5C	FALSE	FALSE	NA
protein phosphatase type 2A complex (Rts1p)	embl_complex_116	ENSG00000104695	protein phosphatase 2, catalytic subunit, beta isozyme [Source:HGNC Symbol;Acc:9300]	PPP2CB	NA	FALSE	NA
protein phosphatase type 2A complex (Rts1p)	embl_complex_116	ENSG00000105568	protein phosphatase 2, regulatory subunit A, alpha [Source:HGNC Symbol;Acc:9302]	PPP2R1A	FALSE	FALSE	NA
protein phosphatase type 2A complex (Rts1p)	embl_complex_116	ENSG00000112640	protein phosphatase 2, regulatory subunit B', delta [Source:HGNC Symbol;Acc:9312]	PPP2R5D	FALSE	TRUE	NA
protein phosphatase type 2A complex (Rts1p)	embl_complex_116	ENSG00000113575	protein phosphatase 2, catalytic subunit, alpha isozyme [Source:HGNC Symbol;Acc:9299]	PPP2CA	FALSE	NA	NA
protein phosphatase type 2A complex (Rts1p)	embl_complex_116	ENSG00000154001	protein phosphatase 2, regulatory subunit B', epsilon isoform [Source:HGNC Symbol;Acc:9313]	PPP2R5E	TRUE	FALSE	NA
protein phosphatase type 2A complex (Rts1p)	embl_complex_116	ENSG00000262764	protein phosphatase 2, regulatory subunit A, beta [Source:HGNC Symbol;Acc:9303]	PPP2R1B	NA	FALSE	NA
UTP A complex	embl_complex_185	ENSG00000115368	WD repeat domain 75 [Source:HGNC Symbol;Acc:25725]	WDR75	NA	FALSE	NA
UTP A complex	embl_complex_185	ENSG00000119285	HEAT repeat containing 1 [Source:HGNC Symbol;Acc:25517]	HEATR1	NA	FALSE	NA
UTP A complex	embl_complex_185	ENSG00000132382	MYB binding protein (P160) 1a [Source:HGNC Symbol;Acc:7546]	MYBBP1A	TRUE	TRUE	TRUE
UTP A complex	embl_complex_185	ENSG00000141076	cirrhosis, autosomal recessive 1A (cirhin) [Source:HGNC Symbol;Acc:1983]	CIRH1A	NA	FALSE	NA
UTP A complex	embl_complex_185	ENSG00000164338	UTP15, U3 small nucleolar ribonucleoprotein, homolog (S. cerevisiae) [Source:HGNC Symbol;Acc:25758]	UTP15	NA	FALSE	NA
Kornberg's mediator (SRB) complex	embl_complex_101	ENSG00000108590	mediator complex subunit 31 [Source:HGNC Symbol;Acc:24260]	MED31	FALSE	NA	NA
Kornberg's mediator (SRB) complex	embl_complex_101	ENSG00000132964	cyclin-dependent kinase 8 [Source:HGNC Symbol;Acc:1779]	CDK8	FALSE	NA	NA
Kornberg's mediator (SRB) complex	embl_complex_101	ENSG00000133398	mediator complex subunit 10 [Source:HGNC Symbol;Acc:28760]	MED10	FALSE	NA	NA
Kornberg's mediator (SRB) complex	embl_complex_101	ENSG00000161920	mediator complex subunit 11 [Source:HGNC Symbol;Acc:32687]	MED11	FALSE	NA	NA
Kornberg's mediator (SRB) complex	embl_complex_101	ENSG00000180182	mediator complex subunit 14 [Source:HGNC Symbol;Acc:2370]	MED14	FALSE	FALSE	NA
mitochondrial pyruvate dehydrogenase complex	embl_complex_102	ENSG00000067992	pyruvate dehydrogenase kinase, isozyme 3 [Source:HGNC Symbol;Acc:8811]	PDK3	FALSE	NA	NA
mitochondrial pyruvate dehydrogenase complex	embl_complex_102	ENSG00000091140	dihydrolipoamide dehydrogenase [Source:HGNC Symbol;Acc:2898]	DLD	FALSE	TRUE	NA
mitochondrial pyruvate dehydrogenase complex	embl_complex_102	ENSG00000110435	pyruvate dehydrogenase complex, component X [Source:HGNC Symbol;Acc:21350]	PDHX	FALSE	FALSE	NA
mitochondrial pyruvate dehydrogenase complex	embl_complex_102	ENSG00000131828	pyruvate dehydrogenase (lipoamide) alpha 1 [Source:HGNC Symbol;Acc:8806]	PDHA1	FALSE	FALSE	NA
mitochondrial pyruvate dehydrogenase complex	embl_complex_102	ENSG00000168291	pyruvate dehydrogenase (lipoamide) beta [Source:HGNC Symbol;Acc:8808]	PDHB	FALSE	FALSE	NA
mitochondrial pyruvate dehydrogenase complex	embl_complex_102	ENSG00000248098	branched chain keto acid dehydrogenase E1, alpha polypeptide [Source:HGNC Symbol;Acc:986]	BCKDHA	FALSE	NA	NA
mitochondrial pyruvate dehydrogenase complex	embl_complex_102	ENSG00000263032	dihydrolipoamide S-acetyltransferase [Source:HGNC Symbol;Acc:2896]	DLAT	NA	FALSE	NA
oligosaccharyl transferase complex	embl_complex_125	ENSG00000102158	magnesium transporter 1 [Source:HGNC Symbol;Acc:28880]	MAGT1	TRUE	NA	FALSE
oligosaccharyl transferase complex	embl_complex_125	ENSG00000118705	ribophorin II [Source:HGNC Symbol;Acc:10382]	RPN2	FALSE	FALSE	NA
oligosaccharyl transferase complex	embl_complex_125	ENSG00000129562	defender against cell death 1 [Source:HGNC Symbol;Acc:2664]	DAD1	FALSE	FALSE	NA
oligosaccharyl transferase complex	embl_complex_125	ENSG00000134910	STT3A, subunit of the oligosaccharyltransferase complex (catalytic) [Source:HGNC Symbol;Acc:6172]	STT3A	FALSE	TRUE	NA
oligosaccharyl transferase complex	embl_complex_125	ENSG00000163527	STT3B, subunit of the oligosaccharyltransferase complex (catalytic) [Source:HGNC Symbol;Acc:30611]	STT3B	TRUE	FALSE	FALSE
oligosaccharyl transferase complex	embl_complex_125	ENSG00000163902	ribophorin I [Source:HGNC Symbol;Acc:10381]	RPN1	FALSE	FALSE	NA
oligosaccharyl transferase complex	embl_complex_125	ENSG00000244038	dolichyl-diphosphooligosaccharide--protein glycosyltransferase subunit (non-catalytic) [Source:HGNC Symbol;Acc:2728]	DDOST	FALSE	FALSE	NA
mitochondrial ribosomal large subunit	embl_complex_067	ENSG00000055950	mitochondrial ribosomal protein L43 [Source:HGNC Symbol;Acc:14517]	MRPL43	FALSE	NA	NA
mitochondrial ribosomal large subunit	embl_complex_067	ENSG00000082515	mitochondrial ribosomal protein L22 [Source:HGNC Symbol;Acc:14480]	MRPL22	FALSE	FALSE	NA
mitochondrial ribosomal large subunit	embl_complex_067	ENSG00000086504	mitochondrial ribosomal protein L28 [Source:HGNC Symbol;Acc:14484]	MRPL28	FALSE	FALSE	NA
mitochondrial ribosomal large subunit	embl_complex_067	ENSG00000105364	mitochondrial ribosomal protein L4 [Source:HGNC Symbol;Acc:14276]	MRPL4	FALSE	FALSE	NA
mitochondrial ribosomal large subunit	embl_complex_067	ENSG00000106591	mitochondrial ribosomal protein L32 [Source:HGNC Symbol;Acc:14035]	MRPL32	FALSE	NA	NA
mitochondrial ribosomal large subunit	embl_complex_067	ENSG00000108826	mitochondrial ribosomal protein L27 [Source:HGNC Symbol;Acc:14483]	MRPL27	FALSE	NA	NA
mitochondrial ribosomal large subunit	embl_complex_067	ENSG00000112651	mitochondrial ribosomal protein L2 [Source:HGNC Symbol;Acc:14056]	MRPL2	FALSE	FALSE	NA
mitochondrial ribosomal large subunit	embl_complex_067	ENSG00000114686	mitochondrial ribosomal protein L3 [Source:HGNC Symbol;Acc:10379]	MRPL3	FALSE	FALSE	NA
mitochondrial ribosomal large subunit	embl_complex_067	ENSG00000125691	ribosomal protein L23 [Source:HGNC Symbol;Acc:10316]	RPL23	FALSE	FALSE	NA
mitochondrial ribosomal large subunit	embl_complex_067	ENSG00000130312	mitochondrial ribosomal protein L34 [Source:HGNC Symbol;Acc:14488]	MRPL34	FALSE	NA	NA
mitochondrial ribosomal large subunit	embl_complex_067	ENSG00000131368	mitochondrial ribosomal protein S25 [Source:HGNC Symbol;Acc:14511]	MRPS25	FALSE	FALSE	NA
mitochondrial ribosomal large subunit	embl_complex_067	ENSG00000135900	mitochondrial ribosomal protein L44 [Source:HGNC Symbol;Acc:16650]	MRPL44	FALSE	TRUE	NA
mitochondrial ribosomal large subunit	embl_complex_067	ENSG00000136522	mitochondrial ribosomal protein L47 [Source:HGNC Symbol;Acc:16652]	MRPL47	FALSE	FALSE	NA
mitochondrial ribosomal large subunit	embl_complex_067	ENSG00000137547	mitochondrial ribosomal protein L15 [Source:HGNC Symbol;Acc:14054]	MRPL15	FALSE	FALSE	NA
mitochondrial ribosomal large subunit	embl_complex_067	ENSG00000142676	ribosomal protein L11 [Source:HGNC Symbol;Acc:10301]	RPL11	FALSE	FALSE	NA
mitochondrial ribosomal large subunit	embl_complex_067	ENSG00000149792	mitochondrial ribosomal protein L49 [Source:HGNC Symbol;Acc:1176]	MRPL49	FALSE	FALSE	NA
mitochondrial ribosomal large subunit	embl_complex_067	ENSG00000156508	eukaryotic translation elongation factor 1 alpha 1 [Source:HGNC Symbol;Acc:3189]	EEF1A1	TRUE	TRUE	FALSE
mitochondrial ribosomal large subunit	embl_complex_067	ENSG00000158042	mitochondrial ribosomal protein L17 [Source:HGNC Symbol;Acc:14053]	MRPL17	NA	FALSE	NA
mitochondrial ribosomal large subunit	embl_complex_067	ENSG00000159111	mitochondrial ribosomal protein L10 [Source:HGNC Symbol;Acc:14055]	MRPL10	FALSE	FALSE	NA
mitochondrial ribosomal large subunit	embl_complex_067	ENSG00000161016	ribosomal protein L8 [Source:HGNC Symbol;Acc:10368]	RPL8	FALSE	FALSE	NA
mitochondrial ribosomal large subunit	embl_complex_067	ENSG00000166902	mitochondrial ribosomal protein L16 [Source:HGNC Symbol;Acc:14476]	MRPL16	FALSE	FALSE	NA
mitochondrial ribosomal large subunit	embl_complex_067	ENSG00000169288	mitochondrial ribosomal protein L1 [Source:HGNC Symbol;Acc:14275]	MRPL1	TRUE	FALSE	TRUE
mitochondrial ribosomal large subunit	embl_complex_067	ENSG00000172172	mitochondrial ribosomal protein L13 [Source:HGNC Symbol;Acc:14278]	MRPL13	FALSE	FALSE	NA
mitochondrial ribosomal large subunit	embl_complex_067	ENSG00000174547	mitochondrial ribosomal protein L11 [Source:HGNC Symbol;Acc:14042]	MRPL11	FALSE	FALSE	NA
mitochondrial ribosomal large subunit	embl_complex_067	ENSG00000182154	mitochondrial ribosomal protein L41 [Source:HGNC Symbol;Acc:14492]	MRPL41	TRUE	FALSE	FALSE
mitochondrial ribosomal large subunit	embl_complex_067	ENSG00000185608	mitochondrial ribosomal protein L40 [Source:HGNC Symbol;Acc:14491]	MRPL40	FALSE	NA	NA
mitochondrial ribosomal large subunit	embl_complex_067	ENSG00000197345	mitochondrial ribosomal protein L21 [Source:HGNC Symbol;Acc:14479]	MRPL21	FALSE	FALSE	NA
mitochondrial ribosomal large subunit	embl_complex_067	ENSG00000204316	mitochondrial ribosomal protein L38 [Source:HGNC Symbol;Acc:14033]	MRPL38	FALSE	NA	NA
mitochondrial ribosomal large subunit	embl_complex_067	ENSG00000204822	mitochondrial ribosomal protein L53 [Source:HGNC Symbol;Acc:16684]	MRPL53	FALSE	FALSE	NA
mitochondrial ribosomal large subunit	embl_complex_067	ENSG00000214026	mitochondrial ribosomal protein L23 [Source:HGNC Symbol;Acc:10322]	MRPL23	FALSE	FALSE	NA
mitochondrial ribosomal large subunit	embl_complex_067	ENSG00000243147	mitochondrial ribosomal protein L33 [Source:HGNC Symbol;Acc:14487]	MRPL33	FALSE	NA	NA
mitochondrial ribosomal large subunit	embl_complex_067	ENSG00000259494	mitochondrial ribosomal protein L46 [Source:HGNC Symbol;Acc:1192]	MRPL46	FALSE	FALSE	NA
mitochondrial ribosomal large subunit	embl_complex_067	ENSG00000262814	mitochondrial ribosomal protein L12 [Source:HGNC Symbol;Acc:10378]	MRPL12	TRUE	FALSE	TRUE
emerin C32	embl_complex_088	ENSG00000089902	REST corepressor 1 [Source:HGNC Symbol;Acc:17441]	RCOR1	NA	FALSE	NA
emerin C32	embl_complex_088	ENSG00000099956	SWI/SNF related, matrix associated, actin dependent regulator of chromatin, subfamily b, member 1 [Source:HGNC Symbol;Acc:11103]	SMARCB1	TRUE	NA	FALSE
emerin C32	embl_complex_088	ENSG00000102119	emerin [Source:HGNC Symbol;Acc:3331]	EMD	TRUE	TRUE	FALSE
emerin C32	embl_complex_088	ENSG00000111642	chromodomain helicase DNA binding protein 4 [Source:HGNC Symbol;Acc:1919]	CHD4	FALSE	FALSE	NA
emerin C32	embl_complex_088	ENSG00000116478	histone deacetylase 1 [Source:HGNC Symbol;Acc:4852]	HDAC1	FALSE	FALSE	NA
emerin C32	embl_complex_088	ENSG00000130726	tripartite motif containing 28 [Source:HGNC Symbol;Acc:16384]	TRIM28	TRUE	TRUE	FALSE
emerin C32	embl_complex_088	ENSG00000136146	mediator complex subunit 4 [Source:HGNC Symbol;Acc:17903]	MED4	TRUE	TRUE	TRUE
emerin C32	embl_complex_088	ENSG00000139613	SWI/SNF related, matrix associated, actin dependent regulator of chromatin, subfamily c, member 2 [Source:HGNC Symbol;Acc:11105]	SMARCC2	TRUE	NA	NA
emerin C32	embl_complex_088	ENSG00000150459	Sin3A-associated protein, 18kDa [Source:HGNC Symbol;Acc:10530]	SAP18	FALSE	FALSE	NA
emerin C32	embl_complex_088	ENSG00000162961	dpy-30 homolog (C. elegans) [Source:HGNC Symbol;Acc:24590]	DPY30	FALSE	FALSE	NA
emerin C32	embl_complex_088	ENSG00000171720	histone deacetylase 3 [Source:HGNC Symbol;Acc:4854]	HDAC3	TRUE	NA	FALSE
emerin C32	embl_complex_088	ENSG00000173473	SWI/SNF related, matrix associated, actin dependent regulator of chromatin, subfamily c, member 1 [Source:HGNC Symbol;Acc:11104]	SMARCC1	TRUE	FALSE	FALSE
emerin C32	embl_complex_088	ENSG00000177565	transducin (beta)-like 1 X-linked receptor 1 [Source:HGNC Symbol;Acc:29529]	TBL1XR1	FALSE	TRUE	NA
BCOR	embl_complex_132	ENSG00000089094	lysine (K)-specific demethylase 2B [Source:HGNC Symbol;Acc:13610]	KDM2B	FALSE	NA	NA
BCOR	embl_complex_132	ENSG00000113558	S-phase kinase-associated protein 1 [Source:HGNC Symbol;Acc:10899]	SKP1	FALSE	TRUE	NA
BCOR	embl_complex_132	ENSG00000121481	ring finger protein 2 [Source:HGNC Symbol;Acc:10061]	RNF2	FALSE	NA	NA
BCOR	embl_complex_132	ENSG00000170606	heat shock 70kDa protein 4 [Source:HGNC Symbol;Acc:5237]	HSPA4	FALSE	FALSE	NA
BCOR	embl_complex_132	ENSG00000183337	BCL6 corepressor [Source:HGNC Symbol;Acc:20893]	BCOR	FALSE	NA	NA
mitochondrial inner membrane presequence translocase complex	embl_complex_124	ENSG00000075336	translocase of inner mitochondrial membrane 21 homolog (yeast) [Source:HGNC Symbol;Acc:25010]	TIMM21	NA	FALSE	NA
mitochondrial inner membrane presequence translocase complex	embl_complex_124	ENSG00000105197	translocase of inner mitochondrial membrane 50 homolog (S. cerevisiae) [Source:HGNC Symbol;Acc:23656]	TIMM50	FALSE	FALSE	NA
mitochondrial inner membrane presequence translocase complex	embl_complex_124	ENSG00000120675	DnaJ (Hsp40) homolog, subfamily C, member 15 [Source:HGNC Symbol;Acc:20325]	DNAJC15	FALSE	NA	NA
mitochondrial inner membrane presequence translocase complex	embl_complex_124	ENSG00000126768	translocase of inner mitochondrial membrane 17 homolog B (yeast) [Source:HGNC Symbol;Acc:17310]	TIMM17B	FALSE	FALSE	NA
mitochondrial inner membrane presequence translocase complex	embl_complex_124	ENSG00000138297	translocase of inner mitochondrial membrane 23 homolog (yeast) [Source:HGNC Symbol;Acc:17312]	TIMM23	FALSE	NA	NA
mitochondrial inner membrane presequence translocase complex	embl_complex_124	ENSG00000204152	translocase of inner mitochondrial membrane 23 homolog B (yeast) [Source:HGNC Symbol;Acc:23581]	TIMM23B	NA	FALSE	NA
mitochondrial inner membrane presequence translocase complex	embl_complex_124	ENSG00000217930	presequence translocase-associated motor 16 homolog (S. cerevisiae) [Source:HGNC Symbol;Acc:29679]	PAM16	FALSE	FALSE	NA
Nucleosomal protein complex	embl_complex_068	ENSG00000124578	histone cluster 1, H4g [Source:HGNC Symbol;Acc:4792]	HIST1H4G	FALSE	NA	NA
Nucleosomal protein complex	embl_complex_068	ENSG00000180596	histone cluster 1, H2bc [Source:HGNC Symbol;Acc:4757]	HIST1H2BC	FALSE	NA	NA
Nucleosomal protein complex	embl_complex_068	ENSG00000184270	histone cluster 2, H2ab [Source:HGNC Symbol;Acc:20508]	HIST2H2AB	FALSE	NA	NA
Nucleosomal protein complex	embl_complex_068	ENSG00000188375	H3 histone, family 3C [Source:HGNC Symbol;Acc:33164]	H3F3C	FALSE	NA	NA
Nucleosomal protein complex	embl_complex_068	ENSG00000196890	histone cluster 3, H2bb [Source:HGNC Symbol;Acc:20514]	HIST3H2BB	FALSE	NA	NA
Nucleosomal protein complex	embl_complex_068	ENSG00000246705	H2A histone family, member J [Source:HGNC Symbol;Acc:14456]	H2AFJ	FALSE	NA	NA
emerin	embl_complex_126	ENSG00000052723	suppressor of IKBKE 1 [Source:HGNC Symbol;Acc:26119]	SIKE1	FALSE	NA	NA
emerin	embl_complex_126	ENSG00000075624	actin, beta [Source:HGNC Symbol;Acc:132]	ACTB	TRUE	NA	FALSE
emerin	embl_complex_126	ENSG00000100345	myosin, heavy chain 9, non-muscle [Source:HGNC Symbol;Acc:7579]	MYH9	TRUE	NA	TRUE
emerin	embl_complex_126	ENSG00000102119	emerin [Source:HGNC Symbol;Acc:3331]	EMD	TRUE	TRUE	FALSE
emerin	embl_complex_126	ENSG00000117519	calponin 3, acidic [Source:HGNC Symbol;Acc:2157]	CNN3	FALSE	NA	NA
emerin	embl_complex_126	ENSG00000136153	LIM domain 7 [Source:HGNC Symbol;Acc:6646]	LMO7	FALSE	NA	NA
emerin	embl_complex_126	ENSG00000157483	myosin IE [Source:HGNC Symbol;Acc:7599]	MYO1E	FALSE	NA	NA
emerin	embl_complex_126	ENSG00000197694	spectrin, alpha, non-erythrocytic 1 [Source:HGNC Symbol;Acc:11273]	SPTAN1	TRUE	NA	FALSE
Tubulins	embl_complex_079	ENSG00000127824	tubulin, alpha 4a [Source:HGNC Symbol;Acc:12407]	TUBA4A	FALSE	NA	NA
Tubulins	embl_complex_079	ENSG00000137267	tubulin, beta 2A class IIa [Source:HGNC Symbol;Acc:12412]	TUBB2A	FALSE	NA	NA
Tubulins	embl_complex_079	ENSG00000137285	tubulin, beta 2B class IIb [Source:HGNC Symbol;Acc:30829]	TUBB2B	TRUE	NA	TRUE
Tubulins	embl_complex_079	ENSG00000167553	tubulin, alpha 1c [Source:HGNC Symbol;Acc:20768]	TUBA1C	FALSE	NA	NA
Tubulins	embl_complex_079	ENSG00000176014	tubulin, beta 6 class V [Source:HGNC Symbol;Acc:20776]	TUBB6	FALSE	NA	NA
Tubulins	embl_complex_079	ENSG00000183785	tubulin, alpha 8 [Source:HGNC Symbol;Acc:12410]	TUBA8	FALSE	NA	NA
Tubulins	embl_complex_079	ENSG00000188229	tubulin, beta 4B class IVb [Source:HGNC Symbol;Acc:20771]	TUBB4B	FALSE	NA	NA
Tubulins	embl_complex_079	ENSG00000198211	tubulin, beta 3 class III [Source:HGNC Symbol;Acc:20772]	TUBB3	FALSE	NA	NA
COPII	embl_complex_070	ENSG00000075826	SEC31 homolog B (S. cerevisiae) [Source:HGNC Symbol;Acc:23197]	SEC31B	TRUE	NA	NA
COPII	embl_complex_070	ENSG00000079332	SAR1 homolog A (S. cerevisiae) [Source:HGNC Symbol;Acc:10534]	SAR1A	FALSE	FALSE	NA
COPII	embl_complex_070	ENSG00000086598	transmembrane emp24 domain trafficking protein 2 [Source:HGNC Symbol;Acc:16996]	TMED2	FALSE	TRUE	NA
COPII	embl_complex_070	ENSG00000099203	transmembrane emp24 protein transport domain containing 1 [Source:HGNC Symbol;Acc:17291]	TMED1	FALSE	FALSE	NA
COPII	embl_complex_070	ENSG00000100934	Sec23 homolog A (S. cerevisiae) [Source:HGNC Symbol;Acc:10701]	SEC23A	TRUE	TRUE	TRUE
COPII	embl_complex_070	ENSG00000101310	Sec23 homolog B (S. cerevisiae) [Source:HGNC Symbol;Acc:10702]	SEC23B	TRUE	TRUE	FALSE
COPII	embl_complex_070	ENSG00000113615	SEC24 family member A [Source:HGNC Symbol;Acc:10703]	SEC24A	FALSE	FALSE	NA
COPII	embl_complex_070	ENSG00000117500	transmembrane emp24 protein transport domain containing 5 [Source:HGNC Symbol;Acc:24251]	TMED5	FALSE	TRUE	NA
COPII	embl_complex_070	ENSG00000125991	ERGIC and golgi 3 [Source:HGNC Symbol;Acc:15927]	ERGIC3	FALSE	NA	NA
COPII	embl_complex_070	ENSG00000134970	transmembrane emp24 protein transport domain containing 7 [Source:HGNC Symbol;Acc:24253]	TMED7	FALSE	NA	NA
COPII	embl_complex_070	ENSG00000138674	SEC31 homolog A (S. cerevisiae) [Source:HGNC Symbol;Acc:17052]	SEC31A	TRUE	TRUE	TRUE
COPII	embl_complex_070	ENSG00000138802	SEC24 family member B [Source:HGNC Symbol;Acc:10704]	SEC24B	FALSE	FALSE	NA
COPII	embl_complex_070	ENSG00000148396	SEC16 homolog A (S. cerevisiae) [Source:HGNC Symbol;Acc:29006]	SEC16A	FALSE	TRUE	NA
COPII	embl_complex_070	ENSG00000152700	SAR1 homolog B (S. cerevisiae) [Source:HGNC Symbol;Acc:10535]	SAR1B	FALSE	FALSE	NA
COPII	embl_complex_070	ENSG00000157020	SEC13 homolog (S. cerevisiae) [Source:HGNC Symbol;Acc:10697]	SEC13	TRUE	FALSE	TRUE
COPII	embl_complex_070	ENSG00000158604	transmembrane emp24 protein transport domain containing 4 [Source:HGNC Symbol;Acc:22301]	TMED4	TRUE	NA	FALSE
COPII	embl_complex_070	ENSG00000166557	transmembrane emp24 protein transport domain containing 3 [Source:HGNC Symbol;Acc:28889]	TMED3	TRUE	NA	TRUE
COPII	embl_complex_070	ENSG00000170348	transmembrane emp24-like trafficking protein 10 (yeast) [Source:HGNC Symbol;Acc:16998]	TMED10	FALSE	FALSE	NA
COPII	embl_complex_070	ENSG00000176986	SEC24 family member C [Source:HGNC Symbol;Acc:10705]	SEC24C	NA	FALSE	NA
COPII	embl_complex_070	ENSG00000184840	transmembrane emp24 protein transport domain containing 9 [Source:HGNC Symbol;Acc:24878]	TMED9	NA	FALSE	NA
AP-1 adaptor complex	embl_complex_107	ENSG00000006125	adaptor-related protein complex 2, beta 1 subunit [Source:HGNC Symbol;Acc:563]	AP2B1	FALSE	FALSE	NA
AP-1 adaptor complex	embl_complex_107	ENSG00000072958	adaptor-related protein complex 1, mu 1 subunit [Source:HGNC Symbol;Acc:13667]	AP1M1	FALSE	TRUE	NA
AP-1 adaptor complex	embl_complex_107	ENSG00000100280	adaptor-related protein complex 1, beta 1 subunit [Source:HGNC Symbol;Acc:554]	AP1B1	FALSE	FALSE	NA
AP-1 adaptor complex	embl_complex_107	ENSG00000106367	adaptor-related protein complex 1, sigma 1 subunit [Source:HGNC Symbol;Acc:559]	AP1S1	TRUE	FALSE	FALSE
AP-1 adaptor complex	embl_complex_107	ENSG00000161203	adaptor-related protein complex 2, mu 1 subunit [Source:HGNC Symbol;Acc:564]	AP2M1	TRUE	FALSE	FALSE
AP-1 adaptor complex	embl_complex_107	ENSG00000166747	adaptor-related protein complex 1, gamma 1 subunit [Source:HGNC Symbol;Acc:555]	AP1G1	FALSE	FALSE	NA
prefoldin complex	embl_complex_177	ENSG00000101132	prefoldin subunit 4 [Source:HGNC Symbol;Acc:8868]	PFDN4	FALSE	FALSE	NA
prefoldin complex	embl_complex_177	ENSG00000113068	prefoldin subunit 1 [Source:HGNC Symbol;Acc:8866]	PFDN1	FALSE	FALSE	NA
prefoldin complex	embl_complex_177	ENSG00000123349	prefoldin subunit 5 [Source:HGNC Symbol;Acc:8869]	PFDN5	FALSE	FALSE	NA
prefoldin complex	embl_complex_177	ENSG00000143256	prefoldin subunit 2 [Source:HGNC Symbol;Acc:8867]	PFDN2	FALSE	FALSE	NA
prefoldin complex	embl_complex_177	ENSG00000155959	von Hippel-Lindau binding protein 1 [Source:HGNC Symbol;Acc:12662]	VBP1	FALSE	FALSE	NA
prefoldin complex	embl_complex_177	ENSG00000235692	prefoldin subunit 6 [Source:HGNC Symbol;Acc:4926]	PFDN6	NA	FALSE	NA
H+-transporting ATPase, vacuolar	embl_complex_074	ENSG00000033627	ATPase, H+ transporting, lysosomal V0 subunit a1 [Source:HGNC Symbol;Acc:865]	ATP6V0A1	FALSE	NA	NA
H+-transporting ATPase, vacuolar	embl_complex_074	ENSG00000047249	ATPase, H+ transporting, lysosomal 50/57kDa, V1 subunit H [Source:HGNC Symbol;Acc:18303]	ATP6V1H	FALSE	FALSE	NA
H+-transporting ATPase, vacuolar	embl_complex_074	ENSG00000100554	ATPase, H+ transporting, lysosomal 34kDa, V1 subunit D [Source:HGNC Symbol;Acc:13527]	ATP6V1D	FALSE	FALSE	NA
H+-transporting ATPase, vacuolar	embl_complex_074	ENSG00000114573	ATPase, H+ transporting, lysosomal 70kDa, V1 subunit A [Source:HGNC Symbol;Acc:851]	ATP6V1A	FALSE	FALSE	NA
H+-transporting ATPase, vacuolar	embl_complex_074	ENSG00000116039	ATPase, H+ transporting, lysosomal 56/58kDa, V1 subunit B1 [Source:HGNC Symbol;Acc:853]	ATP6V1B1	FALSE	NA	NA
H+-transporting ATPase, vacuolar	embl_complex_074	ENSG00000128524	ATPase, H+ transporting, lysosomal 14kDa, V1 subunit F [Source:HGNC Symbol;Acc:16832]	ATP6V1F	FALSE	FALSE	NA
H+-transporting ATPase, vacuolar	embl_complex_074	ENSG00000131100	ATPase, H+ transporting, lysosomal 31kDa, V1 subunit E1 [Source:HGNC Symbol;Acc:857]	ATP6V1E1	FALSE	FALSE	NA
H+-transporting ATPase, vacuolar	embl_complex_074	ENSG00000136888	ATPase, H+ transporting, lysosomal 13kDa, V1 subunit G1 [Source:HGNC Symbol;Acc:864]	ATP6V1G1	FALSE	FALSE	NA
H+-transporting ATPase, vacuolar	embl_complex_074	ENSG00000147416	ATPase, H+ transporting, lysosomal 56/58kDa, V1 subunit B2 [Source:HGNC Symbol;Acc:854]	ATP6V1B2	NA	FALSE	NA
H+-transporting ATPase, vacuolar	embl_complex_074	ENSG00000155097	ATPase, H+ transporting, lysosomal 42kDa, V1 subunit C1 [Source:HGNC Symbol;Acc:856]	ATP6V1C1	FALSE	FALSE	NA
H+-transporting ATPase, vacuolar	embl_complex_074	ENSG00000159720	ATPase, H+ transporting, lysosomal 38kDa, V0 subunit d1 [Source:HGNC Symbol;Acc:13724]	ATP6V0D1	FALSE	FALSE	NA
H+-transporting ATPase, vacuolar	embl_complex_074	ENSG00000185344	ATPase, H+ transporting, lysosomal V0 subunit a2 [Source:HGNC Symbol;Acc:18481]	ATP6V0A2	FALSE	NA	NA
cytoplasmic ribosomal small subunit	embl_complex_066	ENSG00000008988	ribosomal protein S20 [Source:HGNC Symbol;Acc:10405]	RPS20	FALSE	FALSE	NA
cytoplasmic ribosomal small subunit	embl_complex_066	ENSG00000083845	ribosomal protein S5 [Source:HGNC Symbol;Acc:10426]	RPS5	FALSE	FALSE	NA
cytoplasmic ribosomal small subunit	embl_complex_066	ENSG00000105193	ribosomal protein S16 [Source:HGNC Symbol;Acc:10396]	RPS16	FALSE	FALSE	NA
cytoplasmic ribosomal small subunit	embl_complex_066	ENSG00000105372	ribosomal protein S19 [Source:HGNC Symbol;Acc:10402]	RPS19	FALSE	FALSE	NA
cytoplasmic ribosomal small subunit	embl_complex_066	ENSG00000110700	ribosomal protein S13 [Source:HGNC Symbol;Acc:10386]	RPS13	FALSE	FALSE	NA
cytoplasmic ribosomal small subunit	embl_complex_066	ENSG00000112306	ribosomal protein S12 [Source:HGNC Symbol;Acc:10385]	RPS12	FALSE	FALSE	NA
cytoplasmic ribosomal small subunit	embl_complex_066	ENSG00000115268	ribosomal protein S15 [Source:HGNC Symbol;Acc:10388]	RPS15	TRUE	TRUE	FALSE
cytoplasmic ribosomal small subunit	embl_complex_066	ENSG00000118181	ribosomal protein S25 [Source:HGNC Symbol;Acc:10413]	RPS25	FALSE	FALSE	NA
cytoplasmic ribosomal small subunit	embl_complex_066	ENSG00000124614	ribosomal protein S10 [Source:HGNC Symbol;Acc:10383]	RPS10	NA	FALSE	NA
cytoplasmic ribosomal small subunit	embl_complex_066	ENSG00000134419	ribosomal protein S15a [Source:HGNC Symbol;Acc:10389]	RPS15A	FALSE	FALSE	NA
cytoplasmic ribosomal small subunit	embl_complex_066	ENSG00000137154	ribosomal protein S6 [Source:HGNC Symbol;Acc:10429]	RPS6	FALSE	FALSE	NA
cytoplasmic ribosomal small subunit	embl_complex_066	ENSG00000138326	ribosomal protein S24 [Source:HGNC Symbol;Acc:10411]	RPS24	FALSE	FALSE	NA
cytoplasmic ribosomal small subunit	embl_complex_066	ENSG00000140988	ribosomal protein S2 [Source:HGNC Symbol;Acc:10404]	RPS2	FALSE	FALSE	NA
cytoplasmic ribosomal small subunit	embl_complex_066	ENSG00000142534	ribosomal protein S11 [Source:HGNC Symbol;Acc:10384]	RPS11	FALSE	FALSE	NA
cytoplasmic ribosomal small subunit	embl_complex_066	ENSG00000142937	ribosomal protein S8 [Source:HGNC Symbol;Acc:10441]	RPS8	FALSE	FALSE	NA
cytoplasmic ribosomal small subunit	embl_complex_066	ENSG00000143947	ribosomal protein S27a [Source:HGNC Symbol;Acc:10417]	RPS27A	NA	FALSE	NA
cytoplasmic ribosomal small subunit	embl_complex_066	ENSG00000145425	ribosomal protein S3A [Source:HGNC Symbol;Acc:10421]	RPS3A	FALSE	FALSE	NA
cytoplasmic ribosomal small subunit	embl_complex_066	ENSG00000149273	ribosomal protein S3 [Source:HGNC Symbol;Acc:10420]	RPS3	FALSE	FALSE	NA
cytoplasmic ribosomal small subunit	embl_complex_066	ENSG00000149806	Finkel-Biskis-Reilly murine sarcoma virus (FBR-MuSV) ubiquitously expressed [Source:HGNC Symbol;Acc:3597]	FAU	FALSE	FALSE	NA
cytoplasmic ribosomal small subunit	embl_complex_066	ENSG00000164587	ribosomal protein S14 [Source:HGNC Symbol;Acc:10387]	RPS14	FALSE	FALSE	NA
cytoplasmic ribosomal small subunit	embl_complex_066	ENSG00000168028	ribosomal protein SA [Source:HGNC Symbol;Acc:6502]	RPSA	FALSE	NA	NA
cytoplasmic ribosomal small subunit	embl_complex_066	ENSG00000170889	ribosomal protein S9 [Source:HGNC Symbol;Acc:10442]	RPS9	FALSE	FALSE	NA
cytoplasmic ribosomal small subunit	embl_complex_066	ENSG00000171858	ribosomal protein S21 [Source:HGNC Symbol;Acc:10409]	RPS21	FALSE	FALSE	NA
cytoplasmic ribosomal small subunit	embl_complex_066	ENSG00000171863	ribosomal protein S7 [Source:HGNC Symbol;Acc:10440]	RPS7	FALSE	FALSE	NA
cytoplasmic ribosomal small subunit	embl_complex_066	ENSG00000177954	ribosomal protein S27 [Source:HGNC Symbol;Acc:10416]	RPS27	TRUE	NA	FALSE
cytoplasmic ribosomal small subunit	embl_complex_066	ENSG00000184779	ribosomal protein S17 [Source:HGNC Symbol;Acc:10397]	RPS17	NA	FALSE	NA
cytoplasmic ribosomal small subunit	embl_complex_066	ENSG00000185088	ribosomal protein S27-like [Source:HGNC Symbol;Acc:18476]	RPS27L	FALSE	FALSE	NA
cytoplasmic ribosomal small subunit	embl_complex_066	ENSG00000186468	ribosomal protein S23 [Source:HGNC Symbol;Acc:10410]	RPS23	FALSE	FALSE	NA
cytoplasmic ribosomal small subunit	embl_complex_066	ENSG00000196656		AC004057.1	NA	FALSE	NA
cytoplasmic ribosomal small subunit	embl_complex_066	ENSG00000198034	ribosomal protein S4, X-linked [Source:HGNC Symbol;Acc:10424]	RPS4X	FALSE	FALSE	NA
cytoplasmic ribosomal small subunit	embl_complex_066	ENSG00000204628	guanine nucleotide binding protein (G protein), beta polypeptide 2-like 1 [Source:HGNC Symbol;Acc:4399]	GNB2L1	FALSE	FALSE	NA
cytoplasmic ribosomal small subunit	embl_complex_066	ENSG00000213741	ribosomal protein S29 [Source:HGNC Symbol;Acc:10419]	RPS29	TRUE	TRUE	FALSE
cytoplasmic ribosomal small subunit	embl_complex_066	ENSG00000226225	ribosomal protein S18 [Source:HGNC Symbol;Acc:10401]	RPS18	NA	FALSE	NA
cytoplasmic ribosomal small subunit	embl_complex_066	ENSG00000233927	ribosomal protein S28 [Source:HGNC Symbol;Acc:10418]	RPS28	FALSE	FALSE	NA
ELL.com	embl_complex_077	ENSG00000004487	lysine (K)-specific demethylase 1A [Source:HGNC Symbol;Acc:29079]	KDM1A	FALSE	FALSE	NA
ELL.com	embl_complex_077	ENSG00000048028	ubiquitin specific peptidase 28 [Source:HGNC Symbol;Acc:12625]	USP28	FALSE	NA	NA
ELL.com	embl_complex_077	ENSG00000072364	AF4/FMR2 family, member 4 [Source:HGNC Symbol;Acc:17869]	AFF4	FALSE	NA	NA
ELL.com	embl_complex_077	ENSG00000102054	retinoblastoma binding protein 7 [Source:HGNC Symbol;Acc:9890]	RBBP7	FALSE	NA	NA
ELL.com	embl_complex_077	ENSG00000116478	histone deacetylase 1 [Source:HGNC Symbol;Acc:4852]	HDAC1	FALSE	FALSE	NA
ELL.com	embl_complex_077	ENSG00000129315	cyclin T1 [Source:HGNC Symbol;Acc:1599]	CCNT1	FALSE	FALSE	NA
ELL.com	embl_complex_077	ENSG00000136807	cyclin-dependent kinase 9 [Source:HGNC Symbol;Acc:1780]	CDK9	FALSE	FALSE	NA
ELL.com	embl_complex_077	ENSG00000139687	retinoblastoma 1 [Source:HGNC Symbol;Acc:9884]	RB1	FALSE	TRUE	NA
ELL.com	embl_complex_077	ENSG00000144597	ELL associated factor 1 [Source:HGNC Symbol;Acc:20907]	EAF1	FALSE	NA	NA
ELL.com	embl_complex_077	ENSG00000162521	retinoblastoma binding protein 4 [Source:HGNC Symbol;Acc:9887]	RBBP4	FALSE	FALSE	NA
ELL.com	embl_complex_077	ENSG00000196363	WD repeat domain 5 [Source:HGNC Symbol;Acc:12757]	WDR5	FALSE	FALSE	NA
ELL.com	embl_complex_077	ENSG00000196591	histone deacetylase 2 [Source:HGNC Symbol;Acc:4853]	HDAC2	TRUE	FALSE	FALSE
TRAPP complex	embl_complex_109	ENSG00000153339	trafficking protein particle complex 8 [Source:HGNC Symbol;Acc:29169]	TRAPPC8	FALSE	NA	NA
TRAPP complex	embl_complex_109	ENSG00000170043	trafficking protein particle complex 1 [Source:HGNC Symbol;Acc:19894]	TRAPPC1	FALSE	NA	NA
TRAPP complex	embl_complex_109	ENSG00000181029	trafficking protein particle complex 5 [Source:HGNC Symbol;Acc:23067]	TRAPPC5	FALSE	NA	NA
TRAPP complex	embl_complex_109	ENSG00000182400	trafficking protein particle complex 6B [Source:HGNC Symbol;Acc:23066]	TRAPPC6B	FALSE	NA	NA
TRAPP complex	embl_complex_109	ENSG00000196655	trafficking protein particle complex 4 [Source:HGNC Symbol;Acc:19943]	TRAPPC4	TRUE	NA	FALSE
heterotrimeric G-protein complex	embl_complex_087	ENSG00000065135	guanine nucleotide binding protein (G protein), alpha inhibiting activity polypeptide 3 [Source:HGNC Symbol;Acc:4387]	GNAI3	FALSE	NA	NA
heterotrimeric G-protein complex	embl_complex_087	ENSG00000069966	guanine nucleotide binding protein (G protein), beta 5 [Source:HGNC Symbol;Acc:4401]	GNB5	FALSE	NA	NA
heterotrimeric G-protein complex	embl_complex_087	ENSG00000111664	guanine nucleotide binding protein (G protein), beta polypeptide 3 [Source:HGNC Symbol;Acc:4400]	GNB3	FALSE	NA	NA
heterotrimeric G-protein complex	embl_complex_087	ENSG00000114450	guanine nucleotide binding protein (G protein), beta polypeptide 4 [Source:HGNC Symbol;Acc:20731]	GNB4	TRUE	NA	TRUE
heterotrimeric G-protein complex	embl_complex_087	ENSG00000128266	guanine nucleotide binding protein (G protein), alpha z polypeptide [Source:HGNC Symbol;Acc:4395]	GNAZ	FALSE	NA	NA
heterotrimeric G-protein complex	embl_complex_087	ENSG00000172354	guanine nucleotide binding protein (G protein), beta polypeptide 2 [Source:HGNC Symbol;Acc:4398]	GNB2	FALSE	NA	NA
AF4.com	embl_complex_078	ENSG00000008838	mediator complex subunit 24 [Source:HGNC Symbol;Acc:22963]	MED24	FALSE	FALSE	NA
AF4.com	embl_complex_078	ENSG00000042429	mediator complex subunit 17 [Source:HGNC Symbol;Acc:2375]	MED17	FALSE	FALSE	NA
AF4.com	embl_complex_078	ENSG00000072364	AF4/FMR2 family, member 4 [Source:HGNC Symbol;Acc:17869]	AFF4	FALSE	NA	NA
AF4.com	embl_complex_078	ENSG00000099917	mediator complex subunit 15 [Source:HGNC Symbol;Acc:14248]	MED15	FALSE	FALSE	NA
AF4.com	embl_complex_078	ENSG00000112282	mediator complex subunit 23 [Source:HGNC Symbol;Acc:2372]	MED23	FALSE	TRUE	NA
AF4.com	embl_complex_078	ENSG00000129315	cyclin T1 [Source:HGNC Symbol;Acc:1599]	CCNT1	FALSE	FALSE	NA
AF4.com	embl_complex_078	ENSG00000130382	myeloid/lymphoid or mixed-lineage leukemia (trithorax homolog, Drosophila); translocated to, 1 [Source:HGNC Symbol;Acc:7134]	MLLT1	NA	FALSE	NA
AF4.com	embl_complex_078	ENSG00000136146	mediator complex subunit 4 [Source:HGNC Symbol;Acc:17903]	MED4	TRUE	TRUE	TRUE
AF4.com	embl_complex_078	ENSG00000136807	cyclin-dependent kinase 9 [Source:HGNC Symbol;Acc:1780]	CDK9	FALSE	FALSE	NA
AF4.com	embl_complex_078	ENSG00000144597	ELL associated factor 1 [Source:HGNC Symbol;Acc:20907]	EAF1	FALSE	NA	NA
AF4.com	embl_complex_078	ENSG00000171843	myeloid/lymphoid or mixed-lineage leukemia (trithorax homolog, Drosophila); translocated to, 3 [Source:HGNC Symbol;Acc:7136]	MLLT3	FALSE	NA	NA
AF4.com	embl_complex_078	ENSG00000187555	ubiquitin specific peptidase 7 (herpes virus-associated) [Source:HGNC Symbol;Acc:12630]	USP7	FALSE	TRUE	NA
AF4.com	embl_complex_078	ENSG00000187735	transcription elongation factor A (SII), 1 [Source:HGNC Symbol;Acc:11612]	TCEA1	FALSE	FALSE	NA
HDAC3/NCOR complex	embl_complex_039	ENSG00000092377	transducin (beta)-like 1, Y-linked [Source:HGNC Symbol;Acc:18502]	TBL1Y	TRUE	NA	FALSE
HDAC3/NCOR complex	embl_complex_039	ENSG00000141027	nuclear receptor corepressor 1 [Source:HGNC Symbol;Acc:7672]	NCOR1	TRUE	NA	FALSE
HDAC3/NCOR complex	embl_complex_039	ENSG00000171720	histone deacetylase 3 [Source:HGNC Symbol;Acc:4854]	HDAC3	TRUE	NA	FALSE
HDAC3/NCOR complex	embl_complex_039	ENSG00000177565	transducin (beta)-like 1 X-linked receptor 1 [Source:HGNC Symbol;Acc:29529]	TBL1XR1	FALSE	TRUE	NA
HDAC3/NCOR complex	embl_complex_039	ENSG00000196498	nuclear receptor corepressor 2 [Source:HGNC Symbol;Acc:7673]	NCOR2	TRUE	NA	FALSE
HES1 promoter-Notch enhancer complex	embl_complex_215	ENSG00000092201	suppressor of Ty 16 homolog (S. cerevisiae) [Source:HGNC Symbol;Acc:11465]	SUPT16H	NA	TRUE	NA
HES1 promoter-Notch enhancer complex	embl_complex_215	ENSG00000100393	E1A binding protein p300 [Source:HGNC Symbol;Acc:3373]	EP300	FALSE	NA	NA
HES1 promoter-Notch enhancer complex	embl_complex_215	ENSG00000109111	suppressor of Ty 6 homolog (S. cerevisiae) [Source:HGNC Symbol;Acc:11470]	SUPT6H	FALSE	TRUE	NA
HES1 promoter-Notch enhancer complex	embl_complex_215	ENSG00000125686	mediator complex subunit 1 [Source:HGNC Symbol;Acc:9234]	MED1	FALSE	FALSE	NA
HES1 promoter-Notch enhancer complex	embl_complex_215	ENSG00000129315	cyclin T1 [Source:HGNC Symbol;Acc:1599]	CCNT1	FALSE	FALSE	NA
HES1 promoter-Notch enhancer complex	embl_complex_215	ENSG00000132376	inositol polyphosphate-5-phosphatase K [Source:HGNC Symbol;Acc:33882]	INPP5K	TRUE	NA	TREND
HES1 promoter-Notch enhancer complex	embl_complex_215	ENSG00000132964	cyclin-dependent kinase 8 [Source:HGNC Symbol;Acc:1779]	CDK8	FALSE	NA	NA
HES1 promoter-Notch enhancer complex	embl_complex_215	ENSG00000136807	cyclin-dependent kinase 9 [Source:HGNC Symbol;Acc:1780]	CDK9	FALSE	FALSE	NA
HES1 promoter-Notch enhancer complex	embl_complex_215	ENSG00000148400	notch 1 [Source:HGNC Symbol;Acc:7881]	NOTCH1	TRUE	NA	FALSE
HES1 promoter-Notch enhancer complex	embl_complex_215	ENSG00000168214	recombination signal binding protein for immunoglobulin kappa J region [Source:HGNC Symbol;Acc:5724]	RBPJ	TRUE	FALSE	TREND
HES1 promoter-Notch enhancer complex	embl_complex_215	ENSG00000181222	polymerase (RNA) II (DNA directed) polypeptide A, 220kDa [Source:HGNC Symbol;Acc:9187]	POLR2A	FALSE	FALSE	NA
HES1 promoter-Notch enhancer complex	embl_complex_215	ENSG00000262841	cyclin-dependent kinase 7 [Source:HGNC Symbol;Acc:1778]	CDK7	NA	FALSE	NA
INO80 complex	embl_complex_017	ENSG00000100811	YY1 transcription factor [Source:HGNC Symbol;Acc:12856]	YY1	FALSE	NA	NA
INO80 complex	embl_complex_017	ENSG00000113812	ARP8 actin-related protein 8 homolog (yeast) [Source:HGNC Symbol;Acc:14672]	ACTR8	FALSE	NA	NA
INO80 complex	embl_complex_017	ENSG00000115274	INO80 complex subunit B [Source:HGNC Symbol;Acc:13324]	INO80B	FALSE	NA	NA
INO80 complex	embl_complex_017	ENSG00000128908	INO80 complex subunit [Source:HGNC Symbol;Acc:26956]	INO80	TRUE	NA	FALSE
INO80 complex	embl_complex_017	ENSG00000170322	nuclear factor related to kappaB binding protein [Source:HGNC Symbol;Acc:7802]	NFRKB	FALSE	NA	NA
Integrator	embl_complex_005	ENSG00000064102	asunder spermatogenesis regulator [Source:HGNC Symbol;Acc:20174]	ASUN	FALSE	FALSE	NA
Integrator	embl_complex_005	ENSG00000102786	integrator complex subunit 6 [Source:HGNC Symbol;Acc:14879]	INTS6	FALSE	FALSE	NA
Integrator	embl_complex_005	ENSG00000104299	integrator complex subunit 9 [Source:HGNC Symbol;Acc:25592]	INTS9	FALSE	FALSE	NA
Integrator	embl_complex_005	ENSG00000104613	integrator complex subunit 10 [Source:HGNC Symbol;Acc:25548]	INTS10	FALSE	FALSE	NA
Integrator	embl_complex_005	ENSG00000108506	integrator complex subunit 2 [Source:HGNC Symbol;Acc:29241]	INTS2	FALSE	FALSE	NA
Integrator	embl_complex_005	ENSG00000127054	cleavage and polyadenylation specific factor 3-like [Source:HGNC Symbol;Acc:26052]	CPSF3L	TRUE	FALSE	FALSE
Integrator	embl_complex_005	ENSG00000138785	integrator complex subunit 12 [Source:HGNC Symbol;Acc:25067]	INTS12	FALSE	NA	NA
Integrator	embl_complex_005	ENSG00000139579	nucleic acid binding protein 2 [Source:HGNC Symbol;Acc:28412]	NABP2	FALSE	NA	NA
Integrator	embl_complex_005	ENSG00000143493	integrator complex subunit 7 [Source:HGNC Symbol;Acc:24484]	INTS7	FALSE	FALSE	NA
Integrator	embl_complex_005	ENSG00000146576	chromosome 7 open reading frame 26 [Source:HGNC Symbol;Acc:21702]	C7orf26	FALSE	NA	NA
Integrator	embl_complex_005	ENSG00000148153	INTS3 and NABP interacting protein [Source:HGNC Symbol;Acc:24994]	INIP	FALSE	NA	NA
Integrator	embl_complex_005	ENSG00000149262	integrator complex subunit 4 [Source:HGNC Symbol;Acc:25048]	INTS4	FALSE	FALSE	NA
Integrator	embl_complex_005	ENSG00000164880	integrator complex subunit 1 [Source:HGNC Symbol;Acc:24555]	INTS1	NA	FALSE	NA
Integrator	embl_complex_005	ENSG00000164941	integrator complex subunit 8 [Source:HGNC Symbol;Acc:26048]	INTS8	FALSE	FALSE	NA
Integrator	embl_complex_005	ENSG00000185085	integrator complex subunit 5 [Source:HGNC Symbol;Acc:29352]	INTS5	FALSE	FALSE	NA
Integrator	embl_complex_005	ENSG00000262826	integrator complex subunit 3 [Source:HGNC Symbol;Acc:26153]	INTS3	NA	FALSE	NA
Kinase maturation complex 1	embl_complex_211	ENSG00000072518	MAP/microtubule affinity-regulating kinase 2 [Source:HGNC Symbol;Acc:3332]	MARK2	FALSE	NA	NA
Kinase maturation complex 1	embl_complex_211	ENSG00000080824	heat shock protein 90kDa alpha (cytosolic), class A member 1 [Source:HGNC Symbol;Acc:5253]	HSP90AA1	FALSE	FALSE	NA
Kinase maturation complex 1	embl_complex_211	ENSG00000088356	p53 and DNA-damage regulated 1 [Source:HGNC Symbol;Acc:16119]	PDRG1	FALSE	FALSE	NA
Kinase maturation complex 1	embl_complex_211	ENSG00000096384	heat shock protein 90kDa alpha (cytosolic), class B member 1 [Source:HGNC Symbol;Acc:5258]	HSP90AB1	TRUE	FALSE	FALSE
Kinase maturation complex 1	embl_complex_211	ENSG00000105401	cell division cycle 37 [Source:HGNC Symbol;Acc:1735]	CDC37	FALSE	FALSE	NA
Kinase maturation complex 1	embl_complex_211	ENSG00000108953	tyrosine 3-monooxygenase/tryptophan 5-monooxygenase activation protein, epsilon [Source:HGNC Symbol;Acc:12851]	YWHAE	FALSE	FALSE	NA
Kinase maturation complex 1	embl_complex_211	ENSG00000128245	tyrosine 3-monooxygenase/tryptophan 5-monooxygenase activation protein, eta [Source:HGNC Symbol;Acc:12853]	YWHAH	TRUE	TRUE	FALSE
Kinase maturation complex 1	embl_complex_211	ENSG00000134308	tyrosine 3-monooxygenase/tryptophan 5-monooxygenase activation protein, theta [Source:HGNC Symbol;Acc:12854]	YWHAQ	FALSE	FALSE	NA
Kinase maturation complex 1	embl_complex_211	ENSG00000137764	mitogen-activated protein kinase kinase 5 [Source:HGNC Symbol;Acc:6845]	MAP2K5	TRUE	NA	FALSE
Kinase maturation complex 1	embl_complex_211	ENSG00000143256	prefoldin subunit 2 [Source:HGNC Symbol;Acc:8867]	PFDN2	FALSE	FALSE	NA
Kinase maturation complex 1	embl_complex_211	ENSG00000164924	tyrosine 3-monooxygenase/tryptophan 5-monooxygenase activation protein, zeta [Source:HGNC Symbol;Acc:12855]	YWHAZ	TRUE	FALSE	FALSE
Kinase maturation complex 1	embl_complex_211	ENSG00000166913	tyrosine 3-monooxygenase/tryptophan 5-monooxygenase activation protein, beta [Source:HGNC Symbol;Acc:12849]	YWHAB	TRUE	FALSE	FALSE
Kinase maturation complex 1	embl_complex_211	ENSG00000170027	tyrosine 3-monooxygenase/tryptophan 5-monooxygenase activation protein, gamma [Source:HGNC Symbol;Acc:12852]	YWHAG	TRUE	TRUE	FALSE
Kinase maturation complex 1	embl_complex_211	ENSG00000170606	heat shock 70kDa protein 4 [Source:HGNC Symbol;Acc:5237]	HSPA4	FALSE	FALSE	NA
Kinase maturation complex 2	embl_complex_227	ENSG00000080824	heat shock protein 90kDa alpha (cytosolic), class A member 1 [Source:HGNC Symbol;Acc:5253]	HSP90AA1	FALSE	FALSE	NA
Kinase maturation complex 2	embl_complex_227	ENSG00000096384	heat shock protein 90kDa alpha (cytosolic), class B member 1 [Source:HGNC Symbol;Acc:5258]	HSP90AB1	TRUE	FALSE	FALSE
Kinase maturation complex 2	embl_complex_227	ENSG00000105401	cell division cycle 37 [Source:HGNC Symbol;Acc:1735]	CDC37	FALSE	FALSE	NA
Kinase maturation complex 2	embl_complex_227	ENSG00000127191	TNF receptor-associated factor 2 [Source:HGNC Symbol;Acc:12032]	TRAF2	TRUE	FALSE	TRUE
Kinase maturation complex 2	embl_complex_227	ENSG00000136560	TRAF family member-associated NFKB activator [Source:HGNC Symbol;Acc:11562]	TANK	FALSE	NA	NA
Kinase maturation complex 2	embl_complex_227	ENSG00000183735	TANK-binding kinase 1 [Source:HGNC Symbol;Acc:11584]	TBK1	FALSE	FALSE	NA
KMT2C/D containing complex	embl_complex_022	ENSG00000117222	retinoblastoma binding protein 5 [Source:HGNC Symbol;Acc:9888]	RBBP5	FALSE	FALSE	NA
KMT2C/D containing complex	embl_complex_022	ENSG00000129691	ash2 (absent, small, or homeotic)-like (Drosophila) [Source:HGNC Symbol;Acc:744]	ASH2L	FALSE	TRUE	NA
KMT2C/D containing complex	embl_complex_022	ENSG00000157212	PAX interacting (with transcription-activation domain) protein 1 [Source:HGNC Symbol;Acc:8624]	PAXIP1	TRUE	NA	TRUE
KMT2C/D containing complex	embl_complex_022	ENSG00000162961	dpy-30 homolog (C. elegans) [Source:HGNC Symbol;Acc:24590]	DPY30	FALSE	FALSE	NA
KMT2C/D containing complex	embl_complex_022	ENSG00000172534	host cell factor C1 (VP16-accessory protein) [Source:HGNC Symbol;Acc:4839]	HCFC1	FALSE	FALSE	NA
KMT2C/D containing complex	embl_complex_022	ENSG00000196363	WD repeat domain 5 [Source:HGNC Symbol;Acc:12757]	WDR5	FALSE	FALSE	NA
KMT2C/D containing complex	embl_complex_022	ENSG00000198646	nuclear receptor coactivator 6 [Source:HGNC Symbol;Acc:15936]	NCOA6	FALSE	NA	NA
KMT2C/D containing complex	embl_complex_022	ENSG00000272333	Histone-lysine N-methyltransferase 2B [Source:UniProtKB/Swiss-Prot;Acc:Q9UMN6]	KMT2B	FALSE	NA	NA
Large Drosha complex	embl_complex_007	ENSG00000079785	DEAD (Asp-Glu-Ala-Asp) box helicase 1 [Source:HGNC Symbol;Acc:2734]	DDX1	FALSE	FALSE	NA
Large Drosha complex	embl_complex_007	ENSG00000089280	fused in sarcoma [Source:HGNC Symbol;Acc:4010]	FUS	FALSE	FALSE	NA
Large Drosha complex	embl_complex_007	ENSG00000099783	heterogeneous nuclear ribonucleoprotein M [Source:HGNC Symbol;Acc:5046]	HNRNPM	FALSE	FALSE	NA
Large Drosha complex	embl_complex_007	ENSG00000100201	DEAD (Asp-Glu-Ala-Asp) box helicase 17 [Source:HGNC Symbol;Acc:2740]	DDX17	FALSE	FALSE	NA
Large Drosha complex	embl_complex_007	ENSG00000105323	heterogeneous nuclear ribonucleoprotein U-like 1 [Source:HGNC Symbol;Acc:17011]	HNRNPUL1	TRUE	TRUE	FALSE
Large Drosha complex	embl_complex_007	ENSG00000108654	DEAD (Asp-Glu-Ala-Asp) box helicase 5 [Source:HGNC Symbol;Acc:2746]	DDX5	FALSE	FALSE	NA
Large Drosha complex	embl_complex_007	ENSG00000109606	DEAH (Asp-Glu-Ala-His) box helicase 15 [Source:HGNC Symbol;Acc:2738]	DHX15	FALSE	FALSE	NA
Large Drosha complex	embl_complex_007	ENSG00000120948	TAR DNA binding protein [Source:HGNC Symbol;Acc:11571]	TARDBP	FALSE	FALSE	NA
Large Drosha complex	embl_complex_007	ENSG00000125970	RALY heterogeneous nuclear ribonucleoprotein [Source:HGNC Symbol;Acc:15921]	RALY	FALSE	NA	NA
Large Drosha complex	embl_complex_007	ENSG00000129351	interleukin enhancer binding factor 3, 90kDa [Source:HGNC Symbol;Acc:6038]	ILF3	TRUE	FALSE	FALSE
Large Drosha complex	embl_complex_007	ENSG00000143621	interleukin enhancer binding factor 2 [Source:HGNC Symbol;Acc:6037]	ILF2	FALSE	FALSE	NA
Large Drosha complex	embl_complex_007	ENSG00000152795	heterogeneous nuclear ribonucleoprotein D-like [Source:HGNC Symbol;Acc:5037]	HNRNPDL	FALSE	FALSE	NA
Large Drosha complex	embl_complex_007	ENSG00000153187	heterogeneous nuclear ribonucleoprotein U (scaffold attachment factor A) [Source:HGNC Symbol;Acc:5048]	HNRNPU	FALSE	FALSE	NA
Large Drosha complex	embl_complex_007	ENSG00000169045	heterogeneous nuclear ribonucleoprotein H1 (H) [Source:HGNC Symbol;Acc:5041]	HNRNPH1	FALSE	FALSE	NA
Large Drosha complex	embl_complex_007	ENSG00000172660	TAF15 RNA polymerase II, TATA box binding protein (TBP)-associated factor, 68kDa [Source:HGNC Symbol;Acc:11547]	TAF15	FALSE	TRUE	NA
Large Drosha complex	embl_complex_007	ENSG00000182944	EWS RNA-binding protein 1 [Source:HGNC Symbol;Acc:3508]	EWSR1	FALSE	FALSE	NA
Large Drosha complex	embl_complex_007	ENSG00000215301	DEAD (Asp-Glu-Ala-Asp) box helicase 3, X-linked [Source:HGNC Symbol;Acc:2745]	DDX3X	FALSE	FALSE	NA
MCM complex	embl_complex_040	ENSG00000073111	minichromosome maintenance complex component 2 [Source:HGNC Symbol;Acc:6944]	MCM2	TRUE	TRUE	TRUE
MCM complex	embl_complex_040	ENSG00000076003	minichromosome maintenance complex component 6 [Source:HGNC Symbol;Acc:6949]	MCM6	TRUE	TRUE	TRUE
MCM complex	embl_complex_040	ENSG00000100297	minichromosome maintenance complex component 5 [Source:HGNC Symbol;Acc:6948]	MCM5	FALSE	FALSE	NA
MCM complex	embl_complex_040	ENSG00000104738	minichromosome maintenance complex component 4 [Source:HGNC Symbol;Acc:6947]	MCM4	FALSE	TRUE	NA
MCM complex	embl_complex_040	ENSG00000112118	minichromosome maintenance complex component 3 [Source:HGNC Symbol;Acc:6945]	MCM3	FALSE	NA	NA
MCM complex	embl_complex_040	ENSG00000166508	minichromosome maintenance complex component 7 [Source:HGNC Symbol;Acc:6950]	MCM7	FALSE	TRUE	NA
MCM complex	embl_complex_040	ENSG00000197771	minichromosome maintenance complex binding protein [Source:HGNC Symbol;Acc:25782]	MCMBP	TRUE	NA	FALSE
MDC1-MRN-ATM-FANCD2 complex	embl_complex_238	ENSG00000020922	MRE11 meiotic recombination 11 homolog A (S. cerevisiae) [Source:HGNC Symbol;Acc:7230]	MRE11A	FALSE	TRUE	NA
MDC1-MRN-ATM-FANCD2 complex	embl_complex_238	ENSG00000104320	nibrin [Source:HGNC Symbol;Acc:7652]	NBN	FALSE	FALSE	NA
MDC1-MRN-ATM-FANCD2 complex	embl_complex_238	ENSG00000113522	RAD50 homolog (S. cerevisiae) [Source:HGNC Symbol;Acc:9816]	RAD50	TRUE	FALSE	FALSE
MDC1-MRN-ATM-FANCD2 complex	embl_complex_238	ENSG00000144554	Fanconi anemia, complementation group D2 [Source:HGNC Symbol;Acc:3585]	FANCD2	FALSE	NA	NA
MDC1-MRN-ATM-FANCD2 complex	embl_complex_238	ENSG00000149311	ataxia telangiectasia mutated [Source:HGNC Symbol;Acc:795]	ATM	FALSE	TRUE	NA
MDC1-MRN-ATM-FANCD2 complex	embl_complex_238	ENSG00000234012	mediator of DNA-damage checkpoint 1 [Source:HGNC Symbol;Acc:21163]	MDC1	NA	TRUE	NA
Mediator	embl_complex_003	ENSG00000008838	mediator complex subunit 24 [Source:HGNC Symbol;Acc:22963]	MED24	FALSE	FALSE	NA
Mediator	embl_complex_003	ENSG00000042429	mediator complex subunit 17 [Source:HGNC Symbol;Acc:2375]	MED17	FALSE	FALSE	NA
Mediator	embl_complex_003	ENSG00000063322	mediator complex subunit 29 [Source:HGNC Symbol;Acc:23074]	MED29	FALSE	NA	NA
Mediator	embl_complex_003	ENSG00000104973	mediator complex subunit 25 [Source:HGNC Symbol;Acc:28845]	MED25	FALSE	NA	NA
Mediator	embl_complex_003	ENSG00000108510	mediator complex subunit 13 [Source:HGNC Symbol;Acc:22474]	MED13	FALSE	NA	NA
Mediator	embl_complex_003	ENSG00000112282	mediator complex subunit 23 [Source:HGNC Symbol;Acc:2372]	MED23	FALSE	TRUE	NA
Mediator	embl_complex_003	ENSG00000118579	mediator complex subunit 28 [Source:HGNC Symbol;Acc:24628]	MED28	FALSE	NA	NA
Mediator	embl_complex_003	ENSG00000124641	mediator complex subunit 20 [Source:HGNC Symbol;Acc:16840]	MED20	FALSE	NA	NA
Mediator	embl_complex_003	ENSG00000125686	mediator complex subunit 1 [Source:HGNC Symbol;Acc:9234]	MED1	FALSE	FALSE	NA
Mediator	embl_complex_003	ENSG00000136146	mediator complex subunit 4 [Source:HGNC Symbol;Acc:17903]	MED4	TRUE	TRUE	TRUE
Mediator	embl_complex_003	ENSG00000159479	mediator complex subunit 8 [Source:HGNC Symbol;Acc:19971]	MED8	FALSE	NA	NA
Mediator	embl_complex_003	ENSG00000160563	mediator complex subunit 27 [Source:HGNC Symbol;Acc:2377]	MED27	FALSE	FALSE	NA
Mediator	embl_complex_003	ENSG00000164758	mediator complex subunit 30 [Source:HGNC Symbol;Acc:23032]	MED30	TRUE	NA	FALSE
Mediator	embl_complex_003	ENSG00000175221	mediator complex subunit 16 [Source:HGNC Symbol;Acc:17556]	MED16	FALSE	FALSE	NA
Mediator	embl_complex_003	ENSG00000180182	mediator complex subunit 14 [Source:HGNC Symbol;Acc:2370]	MED14	FALSE	FALSE	NA
Mis12 centromere complex	embl_complex_052	ENSG00000094916	chromobox homolog 5 [Source:HGNC Symbol;Acc:1555]	CBX5	TRUE	NA	TRUE
Mis12 centromere complex	embl_complex_052	ENSG00000117697	NSL1, MIS12 kinetochore complex component [Source:HGNC Symbol;Acc:24548]	NSL1	TRUE	NA	NA
Mis12 centromere complex	embl_complex_052	ENSG00000122952	ZW10 interacting kinetochore protein [Source:HGNC Symbol;Acc:13195]	ZWINT	FALSE	NA	NA
Mis12 centromere complex	embl_complex_052	ENSG00000149636	DSN1, MIS12 kinetochore complex component [Source:HGNC Symbol;Acc:16165]	DSN1	TRUE	NA	FALSE
Mis12 centromere complex	embl_complex_052	ENSG00000160783	polyamine-modulated factor 1 [Source:HGNC Symbol;Acc:9112]	PMF1	FALSE	NA	NA
Nuclear cap binding complex (NCBC)	embl_complex_041	ENSG00000104897	splicing factor 3a, subunit 2, 66kDa [Source:HGNC Symbol;Acc:10766]	SF3A2	NA	FALSE	NA
Nuclear cap binding complex (NCBC)	embl_complex_041	ENSG00000108424	karyopherin (importin) beta 1 [Source:HGNC Symbol;Acc:6400]	KPNB1	TRUE	FALSE	FALSE
Nuclear cap binding complex (NCBC)	embl_complex_041	ENSG00000114503	nuclear cap binding protein subunit 2, 20kDa [Source:HGNC Symbol;Acc:7659]	NCBP2	FALSE	FALSE	NA
Nuclear cap binding complex (NCBC)	embl_complex_041	ENSG00000136937	nuclear cap binding protein subunit 1, 80kDa [Source:HGNC Symbol;Acc:7658]	NCBP1	FALSE	FALSE	NA
Nuclear cap binding complex (NCBC)	embl_complex_041	ENSG00000169045	heterogeneous nuclear ribonucleoprotein H1 (H) [Source:HGNC Symbol;Acc:5041]	HNRNPH1	FALSE	FALSE	NA
Nuclear cap binding complex (NCBC)	embl_complex_041	ENSG00000169813	heterogeneous nuclear ribonucleoprotein F [Source:HGNC Symbol;Acc:5039]	HNRNPF	TRUE	TRUE	TRUE
Nuclear cap binding complex (NCBC)	embl_complex_041	ENSG00000262472	karyopherin alpha 2 (RAG cohort 1, importin alpha 1) [Source:HGNC Symbol;Acc:6395]	KPNA2	NA	TRUE	NA
BAF complex	embl_complex_004	ENSG00000049618	AT rich interactive domain 1B (SWI1-like) [Source:HGNC Symbol;Acc:18040]	ARID1B	FALSE	FALSE	NA
BAF complex	embl_complex_004	ENSG00000066117	SWI/SNF related, matrix associated, actin dependent regulator of chromatin, subfamily d, member 1 [Source:HGNC Symbol;Acc:11106]	SMARCD1	TRUE	TRUE	TRUE
BAF complex	embl_complex_004	ENSG00000073584	SWI/SNF related, matrix associated, actin dependent regulator of chromatin, subfamily e, member 1 [Source:HGNC Symbol;Acc:11109]	SMARCE1	FALSE	FALSE	NA
BAF complex	embl_complex_004	ENSG00000075624	actin, beta [Source:HGNC Symbol;Acc:132]	ACTB	TRUE	NA	FALSE
BAF complex	embl_complex_004	ENSG00000080503	SWI/SNF related, matrix associated, actin dependent regulator of chromatin, subfamily a, member 2 [Source:HGNC Symbol;Acc:11098]	SMARCA2	TRUE	FALSE	TRUE
BAF complex	embl_complex_004	ENSG00000082014	SWI/SNF related, matrix associated, actin dependent regulator of chromatin, subfamily d, member 3 [Source:HGNC Symbol;Acc:11108]	SMARCD3	TRUE	NA	TRUE
BAF complex	embl_complex_004	ENSG00000099956	SWI/SNF related, matrix associated, actin dependent regulator of chromatin, subfamily b, member 1 [Source:HGNC Symbol;Acc:11103]	SMARCB1	TRUE	NA	FALSE
BAF complex	embl_complex_004	ENSG00000117713	AT rich interactive domain 1A (SWI-like) [Source:HGNC Symbol;Acc:11110]	ARID1A	FALSE	NA	NA
BAF complex	embl_complex_004	ENSG00000127616	SWI/SNF related, matrix associated, actin dependent regulator of chromatin, subfamily a, member 4 [Source:HGNC Symbol;Acc:11100]	SMARCA4	FALSE	FALSE	NA
BAF complex	embl_complex_004	ENSG00000130024	PHD finger protein 10 [Source:HGNC Symbol;Acc:18250]	PHF10	FALSE	FALSE	NA
BAF complex	embl_complex_004	ENSG00000133884	D4, zinc and double PHD fingers family 2 [Source:HGNC Symbol;Acc:9964]	DPF2	FALSE	FALSE	NA
BAF complex	embl_complex_004	ENSG00000136518	actin-like 6A [Source:HGNC Symbol;Acc:24124]	ACTL6A	FALSE	FALSE	NA
BAF complex	embl_complex_004	ENSG00000139613	SWI/SNF related, matrix associated, actin dependent regulator of chromatin, subfamily c, member 2 [Source:HGNC Symbol;Acc:11105]	SMARCC2	TRUE	NA	NA
BAF complex	embl_complex_004	ENSG00000163939	polybromo 1 [Source:HGNC Symbol;Acc:30064]	PBRM1	TRUE	TRUE	FALSE
BAF complex	embl_complex_004	ENSG00000173473	SWI/SNF related, matrix associated, actin dependent regulator of chromatin, subfamily c, member 1 [Source:HGNC Symbol;Acc:11104]	SMARCC1	TRUE	FALSE	FALSE
BAF complex	embl_complex_004	ENSG00000205683	D4, zinc and double PHD fingers, family 3 [Source:HGNC Symbol;Acc:17427]	DPF3	FALSE	NA	NA
NuRD complex	embl_complex_015	ENSG00000057935	metastasis associated 1 family, member 3 [Source:HGNC Symbol;Acc:23784]	MTA3	TRUE	FALSE	FALSE
NuRD complex	embl_complex_015	ENSG00000071655	methyl-CpG binding domain protein 3 [Source:HGNC Symbol;Acc:6918]	MBD3	FALSE	FALSE	NA
NuRD complex	embl_complex_015	ENSG00000102054	retinoblastoma binding protein 7 [Source:HGNC Symbol;Acc:9890]	RBBP7	FALSE	NA	NA
NuRD complex	embl_complex_015	ENSG00000111642	chromodomain helicase DNA binding protein 4 [Source:HGNC Symbol;Acc:1919]	CHD4	FALSE	FALSE	NA
NuRD complex	embl_complex_015	ENSG00000116478	histone deacetylase 1 [Source:HGNC Symbol;Acc:4852]	HDAC1	FALSE	FALSE	NA
NuRD complex	embl_complex_015	ENSG00000134046	methyl-CpG binding domain protein 2 [Source:HGNC Symbol;Acc:6917]	MBD2	TRUE	FALSE	FALSE
NuRD complex	embl_complex_015	ENSG00000149480	metastasis associated 1 family, member 2 [Source:HGNC Symbol;Acc:7411]	MTA2	FALSE	FALSE	NA
NuRD complex	embl_complex_015	ENSG00000162521	retinoblastoma binding protein 4 [Source:HGNC Symbol;Acc:9887]	RBBP4	FALSE	FALSE	NA
NuRD complex	embl_complex_015	ENSG00000167491	GATA zinc finger domain containing 2A [Source:HGNC Symbol;Acc:29989]	GATAD2A	TRUE	FALSE	FALSE
NuRD complex	embl_complex_015	ENSG00000170004	chromodomain helicase DNA binding protein 3 [Source:HGNC Symbol;Acc:1918]	CHD3	TRUE	NA	NA
NuRD complex	embl_complex_015	ENSG00000196591	histone deacetylase 2 [Source:HGNC Symbol;Acc:4853]	HDAC2	TRUE	FALSE	FALSE
Polycomb-group repressive complex 1 (PRC1)	embl_complex_009	ENSG00000056661	polycomb group ring finger 2 [Source:HGNC Symbol;Acc:12929]	PCGF2	FALSE	NA	NA
Polycomb-group repressive complex 1 (PRC1)	embl_complex_009	ENSG00000121481	ring finger protein 2 [Source:HGNC Symbol;Acc:10061]	RNF2	FALSE	NA	NA
Polycomb-group repressive complex 1 (PRC1)	embl_complex_009	ENSG00000156374	polycomb group ring finger 6 [Source:HGNC Symbol;Acc:21156]	PCGF6	FALSE	NA	NA
Polycomb-group repressive complex 1 (PRC1)	embl_complex_009	ENSG00000168283	BMI1 polycomb ring finger oncogene [Source:HGNC Symbol;Acc:1066]	BMI1	FALSE	NA	NA
Polycomb-group repressive complex 1 (PRC1)	embl_complex_009	ENSG00000173889	polyhomeotic homolog 3 (Drosophila) [Source:HGNC Symbol;Acc:15682]	PHC3	FALSE	NA	NA
NK-3-Groucho-HIPK2-SIN3A-RbpA48-HDAC1 complex	embl_complex_219	ENSG00000116478	histone deacetylase 1 [Source:HGNC Symbol;Acc:4852]	HDAC1	FALSE	FALSE	NA
NK-3-Groucho-HIPK2-SIN3A-RbpA48-HDAC1 complex	embl_complex_219	ENSG00000140332	transducin-like enhancer of split 3 (E(sp1) homolog, Drosophila) [Source:HGNC Symbol;Acc:11839]	TLE3	FALSE	NA	NA
NK-3-Groucho-HIPK2-SIN3A-RbpA48-HDAC1 complex	embl_complex_219	ENSG00000162521	retinoblastoma binding protein 4 [Source:HGNC Symbol;Acc:9887]	RBBP4	FALSE	FALSE	NA
NK-3-Groucho-HIPK2-SIN3A-RbpA48-HDAC1 complex	embl_complex_219	ENSG00000169375	SIN3 transcription regulator family member A [Source:HGNC Symbol;Acc:19353]	SIN3A	FALSE	TRUE	NA
NK-3-Groucho-HIPK2-SIN3A-RbpA48-HDAC1 complex	embl_complex_219	ENSG00000196781	transducin-like enhancer of split 1 (E(sp1) homolog, Drosophila) [Source:HGNC Symbol;Acc:11837]	TLE1	TRUE	NA	TRUE
NuA4/Tip60 HAT complex	embl_complex_030	ENSG00000101189	MRG/MORF4L binding protein [Source:HGNC Symbol;Acc:15866]	MRGBP	NA	FALSE	NA
NuA4/Tip60 HAT complex	embl_complex_030	ENSG00000136518	actin-like 6A [Source:HGNC Symbol;Acc:24124]	ACTL6A	FALSE	FALSE	NA
NuA4/Tip60 HAT complex	embl_complex_030	ENSG00000163875	MYST/Esa1-associated factor 6 [Source:HGNC Symbol;Acc:25674]	MEAF6	FALSE	NA	NA
NuA4/Tip60 HAT complex	embl_complex_030	ENSG00000175792	RuvB-like AAA ATPase 1 [Source:HGNC Symbol;Acc:10474]	RUVBL1	TRUE	FALSE	TRUE
NuA4/Tip60 HAT complex	embl_complex_030	ENSG00000178028	DNA methyltransferase 1 associated protein 1 [Source:HGNC Symbol;Acc:18291]	DMAP1	FALSE	FALSE	NA
NuA4/Tip60 HAT complex	embl_complex_030	ENSG00000183207	RuvB-like AAA ATPase 2 [Source:HGNC Symbol;Acc:10475]	RUVBL2	TRUE	FALSE	TRUE
NuA4/Tip60 HAT complex	embl_complex_030	ENSG00000183495	E1A binding protein p400 [Source:HGNC Symbol;Acc:11958]	EP400	TRUE	FALSE	FALSE
NuA4/Tip60 HAT complex	embl_complex_030	ENSG00000185787	mortality factor 4 like 1 [Source:HGNC Symbol;Acc:16989]	MORF4L1	TRUE	FALSE	FALSE
Nuclear pore complex (NPC)	embl_complex_002	ENSG00000030066	nucleoporin 160kDa [Source:HGNC Symbol;Acc:18017]	NUP160	FALSE	FALSE	NA
Nuclear pore complex (NPC)	embl_complex_002	ENSG00000047410	translocated promoter region, nuclear basket protein [Source:HGNC Symbol;Acc:12017]	TPR	FALSE	FALSE	NA
Nuclear pore complex (NPC)	embl_complex_002	ENSG00000058804	NDC1 transmembrane nucleoporin [Source:HGNC Symbol;Acc:25525]	NDC1	TRUE	FALSE	TRUE
Nuclear pore complex (NPC)	embl_complex_002	ENSG00000069248	nucleoporin 133kDa [Source:HGNC Symbol;Acc:18016]	NUP133	FALSE	FALSE	NA
Nuclear pore complex (NPC)	embl_complex_002	ENSG00000075188	nucleoporin 37kDa [Source:HGNC Symbol;Acc:29929]	NUP37	FALSE	TRUE	NA
Nuclear pore complex (NPC)	embl_complex_002	ENSG00000085415	SEH1-like (S. cerevisiae) [Source:HGNC Symbol;Acc:30379]	SEH1L	FALSE	FALSE	NA
Nuclear pore complex (NPC)	embl_complex_002	ENSG00000093000	nucleoporin 50kDa [Source:HGNC Symbol;Acc:8065]	NUP50	FALSE	TRUE	NA
Nuclear pore complex (NPC)	embl_complex_002	ENSG00000094914	achalasia, adrenocortical insufficiency, alacrimia [Source:HGNC Symbol;Acc:13666]	AAAS	FALSE	FALSE	NA
Nuclear pore complex (NPC)	embl_complex_002	ENSG00000095319	nucleoporin 188kDa [Source:HGNC Symbol;Acc:17859]	NUP188	FALSE	FALSE	NA
Nuclear pore complex (NPC)	embl_complex_002	ENSG00000101146	ribonucleic acid export 1 [Source:HGNC Symbol;Acc:9828]	RAE1	FALSE	FALSE	NA
Nuclear pore complex (NPC)	embl_complex_002	ENSG00000102900	nucleoporin 93kDa [Source:HGNC Symbol;Acc:28958]	NUP93	FALSE	FALSE	NA
Nuclear pore complex (NPC)	embl_complex_002	ENSG00000108559	nucleoporin 88kDa [Source:HGNC Symbol;Acc:8067]	NUP88	FALSE	FALSE	NA
Nuclear pore complex (NPC)	embl_complex_002	ENSG00000110713	nucleoporin 98kDa [Source:HGNC Symbol;Acc:8068]	NUP98	FALSE	FALSE	NA
Nuclear pore complex (NPC)	embl_complex_002	ENSG00000111581	nucleoporin 107kDa [Source:HGNC Symbol;Acc:29914]	NUP107	FALSE	FALSE	NA
Nuclear pore complex (NPC)	embl_complex_002	ENSG00000113569	nucleoporin 155kDa [Source:HGNC Symbol;Acc:8063]	NUP155	FALSE	FALSE	NA
Nuclear pore complex (NPC)	embl_complex_002	ENSG00000119392	GLE1 RNA export mediator [Source:HGNC Symbol;Acc:4315]	GLE1	FALSE	FALSE	NA
Nuclear pore complex (NPC)	embl_complex_002	ENSG00000120253	nucleoporin 43kDa [Source:HGNC Symbol;Acc:21182]	NUP43	FALSE	FALSE	NA
Nuclear pore complex (NPC)	embl_complex_002	ENSG00000124789	nucleoporin 153kDa [Source:HGNC Symbol;Acc:8062]	NUP153	FALSE	TRUE	NA
Nuclear pore complex (NPC)	embl_complex_002	ENSG00000125450	nucleoporin 85kDa [Source:HGNC Symbol;Acc:8734]	NUP85	TRUE	FALSE	FALSE
Nuclear pore complex (NPC)	embl_complex_002	ENSG00000126883	nucleoporin 214kDa [Source:HGNC Symbol;Acc:8064]	NUP214	TRUE	TRUE	NA
Nuclear pore complex (NPC)	embl_complex_002	ENSG00000132182	nucleoporin 210kDa [Source:HGNC Symbol;Acc:30052]	NUP210	TRUE	TRUE	TRUE
Nuclear pore complex (NPC)	embl_complex_002	ENSG00000135213	POM121 transmembrane nucleoporin C [Source:HGNC Symbol;Acc:34005]	POM121C	FALSE	NA	NA
Nuclear pore complex (NPC)	embl_complex_002	ENSG00000138750	nucleoporin 54kDa [Source:HGNC Symbol;Acc:17359]	NUP54	FALSE	TRUE	NA
Nuclear pore complex (NPC)	embl_complex_002	ENSG00000153201	RAN binding protein 2 [Source:HGNC Symbol;Acc:9848]	RANBP2	TRUE	FALSE	FALSE
Nuclear pore complex (NPC)	embl_complex_002	ENSG00000155561	nucleoporin 205kDa [Source:HGNC Symbol;Acc:18658]	NUP205	FALSE	FALSE	NA
Nuclear pore complex (NPC)	embl_complex_002	ENSG00000157020	SEC13 homolog (S. cerevisiae) [Source:HGNC Symbol;Acc:10697]	SEC13	TRUE	FALSE	TRUE
Nuclear pore complex (NPC)	embl_complex_002	ENSG00000163002	nucleoporin 35kDa [Source:HGNC Symbol;Acc:29797]	NUP35	FALSE	FALSE	NA
Nuclear pore complex (NPC)	embl_complex_002	ENSG00000213024	nucleoporin 62kDa [Source:HGNC Symbol;Acc:8066]	NUP62	FALSE	FALSE	NA
Origin recognition complex (ORC) complex	embl_complex_064	ENSG00000091651	origin recognition complex, subunit 6 [Source:HGNC Symbol;Acc:17151]	ORC6	TRUE	NA	TRUE
Origin recognition complex (ORC) complex	embl_complex_064	ENSG00000115942	origin recognition complex, subunit 2 [Source:HGNC Symbol;Acc:8488]	ORC2	TRUE	NA	TRUE
Origin recognition complex (ORC) complex	embl_complex_064	ENSG00000115947	origin recognition complex, subunit 4 [Source:HGNC Symbol;Acc:8490]	ORC4	TRUE	NA	FALSE
Origin recognition complex (ORC) complex	embl_complex_064	ENSG00000135336	origin recognition complex, subunit 3 [Source:HGNC Symbol;Acc:8489]	ORC3	FALSE	NA	NA
Origin recognition complex (ORC) complex	embl_complex_064	ENSG00000164815	origin recognition complex, subunit 5 [Source:HGNC Symbol;Acc:8491]	ORC5	FALSE	NA	NA
p27-cyclinE-Cdk2 - Ubiquitin E3 ligase (SKP1A, SKP2, CUL1, CKS1B, RBX1) complex	embl_complex_225	ENSG00000055130	cullin 1 [Source:HGNC Symbol;Acc:2551]	CUL1	FALSE	TRUE	NA
p27-cyclinE-Cdk2 - Ubiquitin E3 ligase (SKP1A, SKP2, CUL1, CKS1B, RBX1) complex	embl_complex_225	ENSG00000105173	cyclin E1 [Source:HGNC Symbol;Acc:1589]	CCNE1	FALSE	NA	NA
p27-cyclinE-Cdk2 - Ubiquitin E3 ligase (SKP1A, SKP2, CUL1, CKS1B, RBX1) complex	embl_complex_225	ENSG00000113558	S-phase kinase-associated protein 1 [Source:HGNC Symbol;Acc:10899]	SKP1	FALSE	TRUE	NA
p27-cyclinE-Cdk2 - Ubiquitin E3 ligase (SKP1A, SKP2, CUL1, CKS1B, RBX1) complex	embl_complex_225	ENSG00000123374	cyclin-dependent kinase 2 [Source:HGNC Symbol;Acc:1771]	CDK2	FALSE	TRUE	NA
p27-cyclinE-Cdk2 - Ubiquitin E3 ligase (SKP1A, SKP2, CUL1, CKS1B, RBX1) complex	embl_complex_225	ENSG00000145604	S-phase kinase-associated protein 2, E3 ubiquitin protein ligase [Source:HGNC Symbol;Acc:10901]	SKP2	FALSE	NA	NA
p27-cyclinE-Cdk2 - Ubiquitin E3 ligase (SKP1A, SKP2, CUL1, CKS1B, RBX1) complex	embl_complex_225	ENSG00000173207	CDC28 protein kinase regulatory subunit 1B [Source:HGNC Symbol;Acc:19083]	CKS1B	FALSE	NA	NA
P2X7 receptor signalling complex	embl_complex_217	ENSG00000053747	laminin, alpha 3 [Source:HGNC Symbol;Acc:6483]	LAMA3	TRUE	NA	FALSE
P2X7 receptor signalling complex	embl_complex_217	ENSG00000075624	actin, beta [Source:HGNC Symbol;Acc:132]	ACTB	TRUE	NA	FALSE
P2X7 receptor signalling complex	embl_complex_217	ENSG00000096384	heat shock protein 90kDa alpha (cytosolic), class B member 1 [Source:HGNC Symbol;Acc:5258]	HSP90AB1	TRUE	FALSE	FALSE
P2X7 receptor signalling complex	embl_complex_217	ENSG00000109971	heat shock 70kDa protein 8 [Source:HGNC Symbol;Acc:5241]	HSPA8	FALSE	TRUE	NA
P2X7 receptor signalling complex	embl_complex_217	ENSG00000130402	actinin, alpha 4 [Source:HGNC Symbol;Acc:166]	ACTN4	FALSE	FALSE	NA
P2X7 receptor signalling complex	embl_complex_217	ENSG00000197321	supervillin [Source:HGNC Symbol;Acc:11480]	SVIL	FALSE	NA	NA
P2X7 receptor signalling complex	embl_complex_217	ENSG00000235941	heat shock 70kDa protein 1A [Source:HGNC Symbol;Acc:5232]	HSPA1A	NA	TRUE	NA
P2X7 receptor signalling complex	embl_complex_217	ENSG00000241973	phosphatidylinositol 4-kinase, catalytic, alpha [Source:HGNC Symbol;Acc:8983]	PI4KA	FALSE	FALSE	NA
Paf complex	embl_complex_059	ENSG00000006712	Paf1, RNA polymerase II associated factor, homolog (S. cerevisiae) [Source:HGNC Symbol;Acc:25459]	PAF1	FALSE	FALSE	NA
Paf complex	embl_complex_059	ENSG00000134371	cell division cycle 73 [Source:HGNC Symbol;Acc:16783]	CDC73	FALSE	FALSE	NA
Paf complex	embl_complex_059	ENSG00000140395	WD repeat domain 61 [Source:HGNC Symbol;Acc:30300]	WDR61	FALSE	FALSE	NA
Paf complex	embl_complex_059	ENSG00000166477	Leo1, Paf1/RNA polymerase II complex component, homolog (S. cerevisiae) [Source:HGNC Symbol;Acc:30401]	LEO1	FALSE	FALSE	NA
Paf complex	embl_complex_059	ENSG00000198730	CTR9, Paf1/RNA polymerase II complex component [Source:HGNC Symbol;Acc:16850]	CTR9	FALSE	FALSE	NA
PCNA-MutS-alpha-MutL-alpha-DNA complex	embl_complex_254	ENSG00000076242	mutL homolog 1 [Source:HGNC Symbol;Acc:7127]	MLH1	FALSE	NA	NA
PCNA-MutS-alpha-MutL-alpha-DNA complex	embl_complex_254	ENSG00000095002	mutS homolog 2 [Source:HGNC Symbol;Acc:7325]	MSH2	FALSE	NA	NA
PCNA-MutS-alpha-MutL-alpha-DNA complex	embl_complex_254	ENSG00000116062	mutS homolog 6 [Source:HGNC Symbol;Acc:7329]	MSH6	FALSE	NA	NA
PCNA-MutS-alpha-MutL-alpha-DNA complex	embl_complex_254	ENSG00000122512	PMS2 postmeiotic segregation increased 2 (S. cerevisiae) [Source:HGNC Symbol;Acc:9122]	PMS2	FALSE	NA	NA
PCNA-MutS-alpha-MutL-alpha-DNA complex	embl_complex_254	ENSG00000132646	proliferating cell nuclear antigen [Source:HGNC Symbol;Acc:8729]	PCNA	FALSE	NA	NA
RNA polymerase I core complex	embl_complex_042	ENSG00000068654	polymerase (RNA) I polypeptide A, 194kDa [Source:HGNC Symbol;Acc:17264]	POLR1A	FALSE	FALSE	NA
RNA polymerase I core complex	embl_complex_042	ENSG00000105849	TWIST neighbor [Source:HGNC Symbol;Acc:18027]	TWISTNB	NA	FALSE	NA
RNA polymerase I core complex	embl_complex_042	ENSG00000117877	CD3e molecule, epsilon associated protein [Source:HGNC Symbol;Acc:24219]	CD3EAP	FALSE	FALSE	NA
RNA polymerase I core complex	embl_complex_042	ENSG00000125630	polymerase (RNA) I polypeptide B, 128kDa [Source:HGNC Symbol;Acc:20454]	POLR1B	FALSE	NA	NA
RNA polymerase I core complex	embl_complex_042	ENSG00000137054	polymerase (RNA) I polypeptide E, 53kDa [Source:HGNC Symbol;Acc:17631]	POLR1E	FALSE	FALSE	NA
RNA polymerase I core complex	embl_complex_042	ENSG00000171453	polymerase (RNA) I polypeptide C, 30kDa [Source:HGNC Symbol;Acc:20194]	POLR1C	FALSE	FALSE	NA
RNA polymerase I core complex	embl_complex_042	ENSG00000186184	polymerase (RNA) I polypeptide D, 16kDa [Source:HGNC Symbol;Acc:20422]	POLR1D	FALSE	NA	NA
RNA polymerase III core complex	embl_complex_031	ENSG00000013503	polymerase (RNA) III (DNA directed) polypeptide B [Source:HGNC Symbol;Acc:30348]	POLR3B	FALSE	NA	NA
RNA polymerase III core complex	embl_complex_031	ENSG00000058600	polymerase (RNA) III (DNA directed) polypeptide E (80kD) [Source:HGNC Symbol;Acc:30347]	POLR3E	FALSE	NA	NA
RNA polymerase III core complex	embl_complex_031	ENSG00000132664	polymerase (RNA) III (DNA directed) polypeptide F, 39 kDa [Source:HGNC Symbol;Acc:15763]	POLR3F	FALSE	NA	NA
RNA polymerase III core complex	embl_complex_031	ENSG00000148606	polymerase (RNA) III (DNA directed) polypeptide A, 155kDa [Source:HGNC Symbol;Acc:30074]	POLR3A	FALSE	NA	NA
RNA polymerase III core complex	embl_complex_031	ENSG00000168495	polymerase (RNA) III (DNA directed) polypeptide D, 44kDa [Source:HGNC Symbol;Acc:1080]	POLR3D	FALSE	NA	NA
RNA polymerase III core complex	embl_complex_031	ENSG00000186141	polymerase (RNA) III (DNA directed) polypeptide C (62kD) [Source:HGNC Symbol;Acc:30076]	POLR3C	FALSE	NA	NA
Polycystin-1 multiprotein complex (ACTN1, CDH1, SRC, JUP, VCL, CTNNB1, PXN, BCAR1, PKD1, PTK2, TLN1)	embl_complex_220	ENSG00000035403	vinculin [Source:HGNC Symbol;Acc:12665]	VCL	FALSE	NA	NA
Polycystin-1 multiprotein complex (ACTN1, CDH1, SRC, JUP, VCL, CTNNB1, PXN, BCAR1, PKD1, PTK2, TLN1)	embl_complex_220	ENSG00000039068	cadherin 1, type 1, E-cadherin (epithelial) [Source:HGNC Symbol;Acc:1748]	CDH1	FALSE	NA	NA
Polycystin-1 multiprotein complex (ACTN1, CDH1, SRC, JUP, VCL, CTNNB1, PXN, BCAR1, PKD1, PTK2, TLN1)	embl_complex_220	ENSG00000050820	breast cancer anti-estrogen resistance 1 [Source:HGNC Symbol;Acc:971]	BCAR1	TRUE	NA	TRUE
Polycystin-1 multiprotein complex (ACTN1, CDH1, SRC, JUP, VCL, CTNNB1, PXN, BCAR1, PKD1, PTK2, TLN1)	embl_complex_220	ENSG00000072110	actinin, alpha 1 [Source:HGNC Symbol;Acc:163]	ACTN1	TRUE	NA	TREND
Polycystin-1 multiprotein complex (ACTN1, CDH1, SRC, JUP, VCL, CTNNB1, PXN, BCAR1, PKD1, PTK2, TLN1)	embl_complex_220	ENSG00000089159	paxillin [Source:HGNC Symbol;Acc:9718]	PXN	FALSE	NA	NA
Polycystin-1 multiprotein complex (ACTN1, CDH1, SRC, JUP, VCL, CTNNB1, PXN, BCAR1, PKD1, PTK2, TLN1)	embl_complex_220	ENSG00000137076	talin 1 [Source:HGNC Symbol;Acc:11845]	TLN1	FALSE	NA	NA
Polycystin-1 multiprotein complex (ACTN1, CDH1, SRC, JUP, VCL, CTNNB1, PXN, BCAR1, PKD1, PTK2, TLN1)	embl_complex_220	ENSG00000168036	catenin (cadherin-associated protein), beta 1, 88kDa [Source:HGNC Symbol;Acc:2514]	CTNNB1	TRUE	NA	FALSE
Polycystin-1 multiprotein complex (ACTN1, CDH1, SRC, JUP, VCL, CTNNB1, PXN, BCAR1, PKD1, PTK2, TLN1)	embl_complex_220	ENSG00000169398	protein tyrosine kinase 2 [Source:HGNC Symbol;Acc:9611]	PTK2	TRUE	NA	FALSE
Polycystin-1 multiprotein complex (ACTN1, CDH1, SRC, JUP, VCL, CTNNB1, PXN, BCAR1, PKD1, PTK2, TLN1)	embl_complex_220	ENSG00000197122	v-src avian sarcoma (Schmidt-Ruppin A-2) viral oncogene homolog [Source:HGNC Symbol;Acc:11283]	SRC	FALSE	NA	NA
Polycomb-group repressive complex 2 (PRC2)	embl_complex_021	ENSG00000008083	jumonji, AT rich interactive domain 2 [Source:HGNC Symbol;Acc:6196]	JARID2	FALSE	NA	NA
Polycomb-group repressive complex 2 (PRC2)	embl_complex_021	ENSG00000074266	embryonic ectoderm development [Source:HGNC Symbol;Acc:3188]	EED	FALSE	FALSE	NA
Polycomb-group repressive complex 2 (PRC2)	embl_complex_021	ENSG00000102054	retinoblastoma binding protein 7 [Source:HGNC Symbol;Acc:9890]	RBBP7	FALSE	NA	NA
Polycomb-group repressive complex 2 (PRC2)	embl_complex_021	ENSG00000106462	enhancer of zeste homolog 2 (Drosophila) [Source:HGNC Symbol;Acc:3527]	EZH2	FALSE	FALSE	NA
Polycomb-group repressive complex 2 (PRC2)	embl_complex_021	ENSG00000143033	metal response element binding transcription factor 2 [Source:HGNC Symbol;Acc:29535]	MTF2	FALSE	FALSE	NA
Polycomb-group repressive complex 2 (PRC2)	embl_complex_021	ENSG00000162521	retinoblastoma binding protein 4 [Source:HGNC Symbol;Acc:9887]	RBBP4	FALSE	FALSE	NA
Polycomb-group repressive complex 2 (PRC2)	embl_complex_021	ENSG00000178691	SUZ12 polycomb repressive complex 2 subunit [Source:HGNC Symbol;Acc:17101]	SUZ12	FALSE	FALSE	NA
RalBP1-CCNB1-AP2A-NUMB-EPN1 complex	embl_complex_233	ENSG00000063245	epsin 1 [Source:HGNC Symbol;Acc:21604]	EPN1	FALSE	NA	NA
RalBP1-CCNB1-AP2A-NUMB-EPN1 complex	embl_complex_233	ENSG00000133961	numb homolog (Drosophila) [Source:HGNC Symbol;Acc:8060]	NUMB	FALSE	NA	NA
RalBP1-CCNB1-AP2A-NUMB-EPN1 complex	embl_complex_233	ENSG00000134057	cyclin B1 [Source:HGNC Symbol;Acc:1579]	CCNB1	TRUE	NA	TRUE
RalBP1-CCNB1-AP2A-NUMB-EPN1 complex	embl_complex_233	ENSG00000183020	adaptor-related protein complex 2, alpha 2 subunit [Source:HGNC Symbol;Acc:562]	AP2A2	TRUE	NA	FALSE
RalBP1-CCNB1-AP2A-NUMB-EPN1 complex	embl_complex_233	ENSG00000196961	adaptor-related protein complex 2, alpha 1 subunit [Source:HGNC Symbol;Acc:561]	AP2A1	TRUE	NA	FALSE
RANBP9-containing complex	embl_complex_029	ENSG00000010017	RAN binding protein 9 [Source:HGNC Symbol;Acc:13727]	RANBP9	TRUE	FALSE	FALSE
RANBP9-containing complex	embl_complex_029	ENSG00000090316	macrophage erythroblast attacher [Source:HGNC Symbol;Acc:13731]	MAEA	FALSE	NA	NA
RANBP9-containing complex	embl_complex_029	ENSG00000101193	GID complex subunit 8 [Source:HGNC Symbol;Acc:15857]	GID8	NA	FALSE	NA
RANBP9-containing complex	embl_complex_029	ENSG00000114098	armadillo repeat containing 8 [Source:HGNC Symbol;Acc:24999]	ARMC8	NA	FALSE	NA
RANBP9-containing complex	embl_complex_029	ENSG00000119801	yippee-like 5 (Drosophila) [Source:HGNC Symbol;Acc:18329]	YPEL5	TRUE	NA	TRUE
RANBP9-containing complex	embl_complex_029	ENSG00000128585	muskelin 1, intracellular mediator containing kelch motifs [Source:HGNC Symbol;Acc:7109]	MKLN1	FALSE	TRUE	NA
RANBP9-containing complex	embl_complex_029	ENSG00000141084	RAN binding protein 10 [Source:HGNC Symbol;Acc:29285]	RANBP10	FALSE	NA	NA
RANBP9-containing complex	embl_complex_029	ENSG00000153561	required for meiotic nuclear division 5 homolog A (S. cerevisiae) [Source:HGNC Symbol;Acc:25850]	RMND5A	NA	FALSE	NA
RANBP9-containing complex	embl_complex_029	ENSG00000162923	WD repeat domain 26 [Source:HGNC Symbol;Acc:21208]	WDR26	FALSE	FALSE	NA
Rap1 complex	embl_complex_045	ENSG00000020922	MRE11 meiotic recombination 11 homolog A (S. cerevisiae) [Source:HGNC Symbol;Acc:7230]	MRE11A	FALSE	TRUE	NA
Rap1 complex	embl_complex_045	ENSG00000079246	X-ray repair complementing defective repair in Chinese hamster cells 5 (double-strand-break rejoining) [Source:HGNC Symbol;Acc:12833]	XRCC5	FALSE	TRUE	NA
Rap1 complex	embl_complex_045	ENSG00000113522	RAD50 homolog (S. cerevisiae) [Source:HGNC Symbol;Acc:9816]	RAD50	TRUE	FALSE	FALSE
Rap1 complex	embl_complex_045	ENSG00000132604	telomeric repeat binding factor 2 [Source:HGNC Symbol;Acc:11729]	TERF2	TRUE	FALSE	FALSE
Rap1 complex	embl_complex_045	ENSG00000143799	poly (ADP-ribose) polymerase 1 [Source:HGNC Symbol;Acc:270]	PARP1	TRUE	TRUE	TRUE
Rap1 complex	embl_complex_045	ENSG00000166848	telomeric repeat binding factor 2, interacting protein [Source:HGNC Symbol;Acc:19246]	TERF2IP	FALSE	FALSE	NA
Rap1 complex	embl_complex_045	ENSG00000196419	X-ray repair complementing defective repair in Chinese hamster cells 6 [Source:HGNC Symbol;Acc:4055]	XRCC6	FALSE	TRUE	NA
RC complex during S-phase of cell cycle	embl_complex_213	ENSG00000035928	replication factor C (activator 1) 1, 145kDa [Source:HGNC Symbol;Acc:9969]	RFC1	NA	FALSE	NA
RC complex during S-phase of cell cycle	embl_complex_213	ENSG00000049541	replication factor C (activator 1) 2, 40kDa [Source:HGNC Symbol;Acc:9970]	RFC2	FALSE	FALSE	NA
RC complex during S-phase of cell cycle	embl_complex_213	ENSG00000062822	polymerase (DNA directed), delta 1, catalytic subunit [Source:HGNC Symbol;Acc:9175]	POLD1	FALSE	TRUE	NA
RC complex during S-phase of cell cycle	embl_complex_213	ENSG00000101868	polymerase (DNA directed), alpha 1, catalytic subunit [Source:HGNC Symbol;Acc:9173]	POLA1	FALSE	NA	NA
RC complex during S-phase of cell cycle	embl_complex_213	ENSG00000105486	ligase I, DNA, ATP-dependent [Source:HGNC Symbol;Acc:6598]	LIG1	NA	TRUE	NA
RC complex during S-phase of cell cycle	embl_complex_213	ENSG00000106399	replication protein A3, 14kDa [Source:HGNC Symbol;Acc:10291]	RPA3	FALSE	FALSE	NA
RC complex during S-phase of cell cycle	embl_complex_213	ENSG00000117748	replication protein A2, 32kDa [Source:HGNC Symbol;Acc:10290]	RPA2	FALSE	FALSE	NA
RC complex during S-phase of cell cycle	embl_complex_213	ENSG00000123374	cyclin-dependent kinase 2 [Source:HGNC Symbol;Acc:1771]	CDK2	FALSE	TRUE	NA
RC complex during S-phase of cell cycle	embl_complex_213	ENSG00000132383	replication protein A1, 70kDa [Source:HGNC Symbol;Acc:10289]	RPA1	FALSE	TRUE	NA
RC complex during S-phase of cell cycle	embl_complex_213	ENSG00000143799	poly (ADP-ribose) polymerase 1 [Source:HGNC Symbol;Acc:270]	PARP1	TRUE	TRUE	TRUE
RC complex during S-phase of cell cycle	embl_complex_213	ENSG00000177084	polymerase (DNA directed), epsilon, catalytic subunit [Source:HGNC Symbol;Acc:9177]	POLE	FALSE	NA	NA
RC complex during S-phase of cell cycle	embl_complex_213	ENSG00000198900	topoisomerase (DNA) I [Source:HGNC Symbol;Acc:11986]	TOP1	FALSE	TRUE	NA
Respiratory chain complex I (early intermediate NDUFAF1 assembly), mitochondrial	embl_complex_231	ENSG00000115286	NADH dehydrogenase (ubiquinone) Fe-S protein 7, 20kDa (NADH-coenzyme Q reductase) [Source:HGNC Symbol;Acc:7714]	NDUFS7	FALSE	FALSE	NA
Respiratory chain complex I (early intermediate NDUFAF1 assembly), mitochondrial	embl_complex_231	ENSG00000137806	NADH dehydrogenase (ubiquinone) complex I, assembly factor 1 [Source:HGNC Symbol;Acc:18828]	NDUFAF1	TRUE	NA	FALSE
Respiratory chain complex I (early intermediate NDUFAF1 assembly), mitochondrial	embl_complex_231	ENSG00000139180	NADH dehydrogenase (ubiquinone) 1 alpha subcomplex, 9, 39kDa [Source:HGNC Symbol;Acc:7693]	NDUFA9	FALSE	FALSE	NA
Respiratory chain complex I (early intermediate NDUFAF1 assembly), mitochondrial	embl_complex_231	ENSG00000165264	NADH dehydrogenase (ubiquinone) 1 beta subcomplex, 6, 17kDa [Source:HGNC Symbol;Acc:7701]	NDUFB6	FALSE	TRUE	NA
Respiratory chain complex I (early intermediate NDUFAF1 assembly), mitochondrial	embl_complex_231	ENSG00000184983	NADH dehydrogenase (ubiquinone) 1 alpha subcomplex, 6, 14kDa [Source:HGNC Symbol;Acc:7690]	NDUFA6	FALSE	FALSE	NA
Respiratory chain complex I (early intermediate NDUFAF1 assembly), mitochondrial	embl_complex_231	ENSG00000213619	NADH dehydrogenase (ubiquinone) Fe-S protein 3, 30kDa (NADH-coenzyme Q reductase) [Source:HGNC Symbol;Acc:7710]	NDUFS3	FALSE	FALSE	NA
Replication factor C (RFC) complex	embl_complex_060	ENSG00000035928	replication factor C (activator 1) 1, 145kDa [Source:HGNC Symbol;Acc:9969]	RFC1	NA	FALSE	NA
Replication factor C (RFC) complex	embl_complex_060	ENSG00000049541	replication factor C (activator 1) 2, 40kDa [Source:HGNC Symbol;Acc:9970]	RFC2	FALSE	FALSE	NA
Replication factor C (RFC) complex	embl_complex_060	ENSG00000111445	replication factor C (activator 1) 5, 36.5kDa [Source:HGNC Symbol;Acc:9973]	RFC5	NA	FALSE	NA
Replication factor C (RFC) complex	embl_complex_060	ENSG00000133119	replication factor C (activator 1) 3, 38kDa [Source:HGNC Symbol;Acc:9971]	RFC3	NA	FALSE	NA
Replication factor C (RFC) complex	embl_complex_060	ENSG00000163918	replication factor C (activator 1) 4, 37kDa [Source:HGNC Symbol;Acc:9972]	RFC4	NA	FALSE	NA
RICH1/AMOT polarity complex, Flag-Rich1 precipitated	embl_complex_222	ENSG00000072415	membrane protein, palmitoylated 5 (MAGUK p55 subfamily member 5) [Source:HGNC Symbol;Acc:18669]	MPP5	TRUE	NA	FALSE
RICH1/AMOT polarity complex, Flag-Rich1 precipitated	embl_complex_222	ENSG00000077549	capping protein (actin filament) muscle Z-line, beta [Source:HGNC Symbol;Acc:1491]	CAPZB	FALSE	NA	NA
RICH1/AMOT polarity complex, Flag-Rich1 precipitated	embl_complex_222	ENSG00000116489	capping protein (actin filament) muscle Z-line, alpha 1 [Source:HGNC Symbol;Acc:1488]	CAPZA1	TRUE	FALSE	FALSE
RICH1/AMOT polarity complex, Flag-Rich1 precipitated	embl_complex_222	ENSG00000126016	angiomotin [Source:HGNC Symbol;Acc:17810]	AMOT	TRUE	NA	FALSE
RICH1/AMOT polarity complex, Flag-Rich1 precipitated	embl_complex_222	ENSG00000132849	InaD-like (Drosophila) [Source:HGNC Symbol;Acc:28881]	INADL	NA	TRUE	NA
RICH1/AMOT polarity complex, Flag-Rich1 precipitated	embl_complex_222	ENSG00000140750	Rho GTPase activating protein 17 [Source:HGNC Symbol;Acc:18239]	ARHGAP17	FALSE	FALSE	NA
RICH1/AMOT polarity complex, Flag-Rich1 precipitated	embl_complex_222	ENSG00000147010	SH3-domain kinase binding protein 1 [Source:HGNC Symbol;Acc:13867]	SH3KBP1	TRUE	NA	TREND
RICH1/AMOT polarity complex, Flag-Rich1 precipitated	embl_complex_222	ENSG00000198087	CD2-associated protein [Source:HGNC Symbol;Acc:14258]	CD2AP	FALSE	FALSE	NA
RICH1/AMOT polarity complex, Flag-Rich1 precipitated	embl_complex_222	ENSG00000198898	capping protein (actin filament) muscle Z-line, alpha 2 [Source:HGNC Symbol;Acc:1490]	CAPZA2	FALSE	TRUE	NA
RNA pol II containing coactivator complex Tat-SF	embl_complex_261	ENSG00000102241	HIV-1 Tat specific factor 1 [Source:HGNC Symbol;Acc:5276]	HTATSF1	FALSE	FALSE	NA
RNA pol II containing coactivator complex Tat-SF	embl_complex_261	ENSG00000115053	nucleolin [Source:HGNC Symbol;Acc:7667]	NCL	TRUE	TRUE	TRUE
RNA pol II containing coactivator complex Tat-SF	embl_complex_261	ENSG00000136807	cyclin-dependent kinase 9 [Source:HGNC Symbol;Acc:1780]	CDK9	FALSE	FALSE	NA
RNA pol II containing coactivator complex Tat-SF	embl_complex_261	ENSG00000181222	polymerase (RNA) II (DNA directed) polypeptide A, 220kDa [Source:HGNC Symbol;Acc:9187]	POLR2A	FALSE	FALSE	NA
RNA pol II containing coactivator complex Tat-SF	embl_complex_261	ENSG00000196235	suppressor of Ty 5 homolog (S. cerevisiae) [Source:HGNC Symbol;Acc:11469]	SUPT5H	FALSE	FALSE	NA
RNA polymerase II complex, chromatin structure modifying	embl_complex_208	ENSG00000066117	SWI/SNF related, matrix associated, actin dependent regulator of chromatin, subfamily d, member 1 [Source:HGNC Symbol;Acc:11106]	SMARCD1	TRUE	TRUE	TRUE
RNA polymerase II complex, chromatin structure modifying	embl_complex_208	ENSG00000080503	SWI/SNF related, matrix associated, actin dependent regulator of chromatin, subfamily a, member 2 [Source:HGNC Symbol;Acc:11098]	SMARCA2	TRUE	FALSE	TRUE
RNA polymerase II complex, chromatin structure modifying	embl_complex_208	ENSG00000082014	SWI/SNF related, matrix associated, actin dependent regulator of chromatin, subfamily d, member 3 [Source:HGNC Symbol;Acc:11108]	SMARCD3	TRUE	NA	TRUE
RNA polymerase II complex, chromatin structure modifying	embl_complex_208	ENSG00000099956	SWI/SNF related, matrix associated, actin dependent regulator of chromatin, subfamily b, member 1 [Source:HGNC Symbol;Acc:11103]	SMARCB1	TRUE	NA	FALSE
RNA polymerase II complex, chromatin structure modifying	embl_complex_208	ENSG00000108604	SWI/SNF related, matrix associated, actin dependent regulator of chromatin, subfamily d, member 2 [Source:HGNC Symbol;Acc:11107]	SMARCD2	FALSE	FALSE	NA
RNA polymerase II complex, chromatin structure modifying	embl_complex_208	ENSG00000110768	general transcription factor IIH, polypeptide 1, 62kDa [Source:HGNC Symbol;Acc:4655]	GTF2H1	FALSE	TRUE	NA
RNA polymerase II complex, chromatin structure modifying	embl_complex_208	ENSG00000112592	TATA box binding protein [Source:HGNC Symbol;Acc:11588]	TBP	FALSE	NA	NA
RNA polymerase II complex, chromatin structure modifying	embl_complex_208	ENSG00000125651	general transcription factor IIF, polypeptide 1, 74kDa [Source:HGNC Symbol;Acc:4652]	GTF2F1	FALSE	FALSE	NA
RNA polymerase II complex, chromatin structure modifying	embl_complex_208	ENSG00000127616	SWI/SNF related, matrix associated, actin dependent regulator of chromatin, subfamily a, member 4 [Source:HGNC Symbol;Acc:11100]	SMARCA4	FALSE	FALSE	NA
RNA polymerase II complex, chromatin structure modifying	embl_complex_208	ENSG00000132964	cyclin-dependent kinase 8 [Source:HGNC Symbol;Acc:1779]	CDK8	FALSE	NA	NA
RNA polymerase II complex, chromatin structure modifying	embl_complex_208	ENSG00000137947	general transcription factor IIB [Source:HGNC Symbol;Acc:4648]	GTF2B	FALSE	FALSE	NA
RNA polymerase II complex, chromatin structure modifying	embl_complex_208	ENSG00000139613	SWI/SNF related, matrix associated, actin dependent regulator of chromatin, subfamily c, member 2 [Source:HGNC Symbol;Acc:11105]	SMARCC2	TRUE	NA	NA
RNA polymerase II complex, chromatin structure modifying	embl_complex_208	ENSG00000153767	general transcription factor IIE, polypeptide 1, alpha 56kDa [Source:HGNC Symbol;Acc:4650]	GTF2E1	FALSE	TRUE	NA
RNA polymerase II complex, chromatin structure modifying	embl_complex_208	ENSG00000173473	SWI/SNF related, matrix associated, actin dependent regulator of chromatin, subfamily c, member 1 [Source:HGNC Symbol;Acc:11104]	SMARCC1	TRUE	FALSE	FALSE
RNA polymerase II complex, chromatin structure modifying	embl_complex_208	ENSG00000175550	DR1-associated protein 1 (negative cofactor 2 alpha) [Source:HGNC Symbol;Acc:3019]	DRAP1	TRUE	TRUE	TRUE
RNA polymerase II complex, chromatin structure modifying	embl_complex_208	ENSG00000181222	polymerase (RNA) II (DNA directed) polypeptide A, 220kDa [Source:HGNC Symbol;Acc:9187]	POLR2A	FALSE	FALSE	NA
RNA polymerase II core complex	embl_complex_035	ENSG00000047315	polymerase (RNA) II (DNA directed) polypeptide B, 140kDa [Source:HGNC Symbol;Acc:9188]	POLR2B	FALSE	FALSE	NA
RNA polymerase II core complex	embl_complex_035	ENSG00000099817	polymerase (RNA) II (DNA directed) polypeptide E, 25kDa [Source:HGNC Symbol;Acc:9192]	POLR2E	TRUE	FALSE	TRUE
RNA polymerase II core complex	embl_complex_035	ENSG00000102978	polymerase (RNA) II (DNA directed) polypeptide C, 33kDa [Source:HGNC Symbol;Acc:9189]	POLR2C	FALSE	NA	NA
RNA polymerase II core complex	embl_complex_035	ENSG00000105258	polymerase (RNA) II (DNA directed) polypeptide I, 14.5kDa [Source:HGNC Symbol;Acc:9196]	POLR2I	FALSE	NA	NA
RNA polymerase II core complex	embl_complex_035	ENSG00000144231	polymerase (RNA) II (DNA directed) polypeptide D [Source:HGNC Symbol;Acc:9191]	POLR2D	FALSE	FALSE	NA
RNA polymerase II core complex	embl_complex_035	ENSG00000163882	polymerase (RNA) II (DNA directed) polypeptide H [Source:HGNC Symbol;Acc:9195]	POLR2H	FALSE	FALSE	NA
RNA polymerase II core complex	embl_complex_035	ENSG00000168002	polymerase (RNA) II (DNA directed) polypeptide G [Source:HGNC Symbol;Acc:9194]	POLR2G	FALSE	NA	NA
RNA polymerase II core complex	embl_complex_035	ENSG00000177700	polymerase (RNA) II (DNA directed) polypeptide L, 7.6kDa [Source:HGNC Symbol;Acc:9199]	POLR2L	FALSE	FALSE	NA
RNA polymerase II core complex	embl_complex_035	ENSG00000181222	polymerase (RNA) II (DNA directed) polypeptide A, 220kDa [Source:HGNC Symbol;Acc:9187]	POLR2A	FALSE	FALSE	NA
Septin complex	embl_complex_264	ENSG00000122545	septin 7 [Source:HGNC Symbol;Acc:1717]	SEPT7	FALSE	NA	NA
Septin complex	embl_complex_264	ENSG00000138758	septin 11 [Source:HGNC Symbol;Acc:25589]	SEPT11	FALSE	NA	NA
Septin complex	embl_complex_264	ENSG00000164402	septin 8 [Source:HGNC Symbol;Acc:16511]	SEPT8	TRUE	NA	TREND
Septin complex	embl_complex_264	ENSG00000168385	septin 2 [Source:HGNC Symbol;Acc:7729]	SEPT2	FALSE	NA	NA
Septin complex	embl_complex_264	ENSG00000184640	septin 9 [Source:HGNC Symbol;Acc:7323]	SEPT9	TRUE	NA	FALSE
SIN3 complex	embl_complex_013	ENSG00000054267	AT rich interactive domain 4B (RBP1-like) [Source:HGNC Symbol;Acc:15550]	ARID4B	FALSE	NA	NA
SIN3 complex	embl_complex_013	ENSG00000111707	suppressor of defective silencing 3 homolog (S. cerevisiae) [Source:HGNC Symbol;Acc:29545]	SUDS3	TRUE	FALSE	FALSE
SIN3 complex	embl_complex_013	ENSG00000136715	Sin3A-associated protein, 130kDa [Source:HGNC Symbol;Acc:29813]	SAP130	FALSE	NA	NA
SIN3 complex	embl_complex_013	ENSG00000139146	family with sequence similarity 60, member A [Source:HGNC Symbol;Acc:30702]	FAM60A	FALSE	NA	NA
SIN3 complex	embl_complex_013	ENSG00000164105	Sin3A-associated protein, 30kDa [Source:HGNC Symbol;Acc:10532]	SAP30	FALSE	NA	NA
SIN3 complex	embl_complex_013	ENSG00000169375	SIN3 transcription regulator family member A [Source:HGNC Symbol;Acc:19353]	SIN3A	FALSE	TRUE	NA
Cohesin complex	embl_complex_025	ENSG00000062650	wings apart-like homolog (Drosophila) [Source:HGNC Symbol;Acc:23293]	WAPAL	FALSE	FALSE	NA
Cohesin complex	embl_complex_025	ENSG00000072501	structural maintenance of chromosomes 1A [Source:HGNC Symbol;Acc:11111]	SMC1A	TRUE	FALSE	FALSE
Cohesin complex	embl_complex_025	ENSG00000083642	PDS5, regulator of cohesion maintenance, homolog B (S. cerevisiae) [Source:HGNC Symbol;Acc:20418]	PDS5B	FALSE	TRUE	NA
Cohesin complex	embl_complex_025	ENSG00000101972	stromal antigen 2 [Source:HGNC Symbol;Acc:11355]	STAG2	FALSE	TRUE	NA
Cohesin complex	embl_complex_025	ENSG00000108055	structural maintenance of chromosomes 3 [Source:HGNC Symbol;Acc:2468]	SMC3	FALSE	FALSE	NA
Cohesin complex	embl_complex_025	ENSG00000118007	stromal antigen 1 [Source:HGNC Symbol;Acc:11354]	STAG1	FALSE	FALSE	NA
Cohesin complex	embl_complex_025	ENSG00000121892	PDS5, regulator of cohesion maintenance, homolog A (S. cerevisiae) [Source:HGNC Symbol;Acc:29088]	PDS5A	FALSE	FALSE	NA
Cohesin complex	embl_complex_025	ENSG00000164754	RAD21 homolog (S. pombe) [Source:HGNC Symbol;Acc:9811]	RAD21	FALSE	FALSE	NA
SMG-1-Upf1-eRF1-eRF3 complex (SURF)	embl_complex_257	ENSG00000005007	UPF1 regulator of nonsense transcripts homolog (yeast) [Source:HGNC Symbol;Acc:9962]	UPF1	FALSE	NA	NA
SMG-1-Upf1-eRF1-eRF3 complex (SURF)	embl_complex_257	ENSG00000103342	G1 to S phase transition 1 [Source:HGNC Symbol;Acc:4621]	GSPT1	FALSE	NA	NA
SMG-1-Upf1-eRF1-eRF3 complex (SURF)	embl_complex_257	ENSG00000120705	eukaryotic translation termination factor 1 [Source:HGNC Symbol;Acc:3477]	ETF1	FALSE	NA	NA
SMG-1-Upf1-eRF1-eRF3 complex (SURF)	embl_complex_257	ENSG00000157106	SMG1 phosphatidylinositol 3-kinase-related kinase [Source:HGNC Symbol;Acc:30045]	SMG1	FALSE	NA	NA
SMG-1-Upf1-eRF1-eRF3 complex (SURF)	embl_complex_257	ENSG00000189369	G1 to S phase transition 2 [Source:HGNC Symbol;Acc:4622]	GSPT2	FALSE	NA	NA
Survival of motor neuron (SMN) complex	embl_complex_008	ENSG00000023734	serine/threonine kinase receptor associated protein [Source:HGNC Symbol;Acc:30796]	STRAP	FALSE	FALSE	NA
Survival of motor neuron (SMN) complex	embl_complex_008	ENSG00000064703	DEAD (Asp-Glu-Ala-Asp) box polypeptide 20 [Source:HGNC Symbol;Acc:2743]	DDX20	TRUE	FALSE	FALSE
Survival of motor neuron (SMN) complex	embl_complex_008	ENSG00000082516	gem (nuclear organelle) associated protein 5 [Source:HGNC Symbol;Acc:20043]	GEMIN5	TRUE	TRUE	NA
Survival of motor neuron (SMN) complex	embl_complex_008	ENSG00000092208	gem (nuclear organelle) associated protein 2 [Source:HGNC Symbol;Acc:10884]	GEMIN2	FALSE	NA	NA
Survival of motor neuron (SMN) complex	embl_complex_008	ENSG00000100028	small nuclear ribonucleoprotein D3 polypeptide 18kDa [Source:HGNC Symbol;Acc:11160]	SNRPD3	FALSE	FALSE	NA
Survival of motor neuron (SMN) complex	embl_complex_008	ENSG00000125743	small nuclear ribonucleoprotein D2 polypeptide 16.5kDa [Source:HGNC Symbol;Acc:11159]	SNRPD2	FALSE	FALSE	NA
Survival of motor neuron (SMN) complex	embl_complex_008	ENSG00000125835	small nuclear ribonucleoprotein polypeptides B and B1 [Source:HGNC Symbol;Acc:11153]	SNRPB	FALSE	FALSE	NA
Survival of motor neuron (SMN) complex	embl_complex_008	ENSG00000139343	small nuclear ribonucleoprotein polypeptide F [Source:HGNC Symbol;Acc:11162]	SNRPF	NA	FALSE	NA
Survival of motor neuron (SMN) complex	embl_complex_008	ENSG00000143977	small nuclear ribonucleoprotein polypeptide G [Source:HGNC Symbol;Acc:11163]	SNRPG	FALSE	TRUE	NA
Survival of motor neuron (SMN) complex	embl_complex_008	ENSG00000152147	gem (nuclear organelle) associated protein 6 [Source:HGNC Symbol;Acc:20044]	GEMIN6	FALSE	FALSE	NA
Survival of motor neuron (SMN) complex	embl_complex_008	ENSG00000167088	small nuclear ribonucleoprotein D1 polypeptide 16kDa [Source:HGNC Symbol;Acc:11158]	SNRPD1	FALSE	FALSE	NA
Survival of motor neuron (SMN) complex	embl_complex_008	ENSG00000179409	gem (nuclear organelle) associated protein 4 [Source:HGNC Symbol;Acc:15717]	GEMIN4	FALSE	NA	NA
Survival of motor neuron (SMN) complex	embl_complex_008	ENSG00000182004	small nuclear ribonucleoprotein polypeptide E [Source:HGNC Symbol;Acc:11161]	SNRPE	FALSE	FALSE	NA
Survival of motor neuron (SMN) complex	embl_complex_008	ENSG00000205571	survival of motor neuron 2, centromeric [Source:HGNC Symbol;Acc:11118]	SMN2	NA	TRUE	NA
SMN-PolII-RHA complex	embl_complex_221	ENSG00000064703	DEAD (Asp-Glu-Ala-Asp) box polypeptide 20 [Source:HGNC Symbol;Acc:2743]	DDX20	TRUE	FALSE	FALSE
SMN-PolII-RHA complex	embl_complex_221	ENSG00000092208	gem (nuclear organelle) associated protein 2 [Source:HGNC Symbol;Acc:10884]	GEMIN2	FALSE	NA	NA
SMN-PolII-RHA complex	embl_complex_221	ENSG00000112592	TATA box binding protein [Source:HGNC Symbol;Acc:11588]	TBP	FALSE	NA	NA
SMN-PolII-RHA complex	embl_complex_221	ENSG00000125835	small nuclear ribonucleoprotein polypeptides B and B1 [Source:HGNC Symbol;Acc:11153]	SNRPB	FALSE	FALSE	NA
SMN-PolII-RHA complex	embl_complex_221	ENSG00000125870	small nuclear ribonucleoprotein polypeptide B [Source:HGNC Symbol;Acc:11155]	SNRPB2	FALSE	FALSE	NA
SMN-PolII-RHA complex	embl_complex_221	ENSG00000135829	DEAH (Asp-Glu-Ala-His) box helicase 9 [Source:HGNC Symbol;Acc:2750]	DHX9	TRUE	FALSE	TREND
SMN-PolII-RHA complex	embl_complex_221	ENSG00000137947	general transcription factor IIB [Source:HGNC Symbol;Acc:4648]	GTF2B	FALSE	FALSE	NA
SMN-PolII-RHA complex	embl_complex_221	ENSG00000179409	gem (nuclear organelle) associated protein 4 [Source:HGNC Symbol;Acc:15717]	GEMIN4	FALSE	NA	NA
SMN-PolII-RHA complex	embl_complex_221	ENSG00000181222	polymerase (RNA) II (DNA directed) polypeptide A, 220kDa [Source:HGNC Symbol;Acc:9187]	POLR2A	FALSE	FALSE	NA
Spliceosome-A	embl_complex_006	ENSG00000003756	RNA binding motif protein 5 [Source:HGNC Symbol;Acc:9902]	RBM5	FALSE	FALSE	NA
Spliceosome-A	embl_complex_006	ENSG00000007392	LUC7-like (S. cerevisiae) [Source:HGNC Symbol;Acc:6723]	LUC7L	FALSE	TRUE	NA
Spliceosome-A	embl_complex_006	ENSG00000008128	cyclin-dependent kinase 11A [Source:HGNC Symbol;Acc:1730]	CDK11A	TRUE	NA	FALSE
Spliceosome-A	embl_complex_006	ENSG00000060339	cell division cycle and apoptosis regulator 1 [Source:HGNC Symbol;Acc:24236]	CCAR1	FALSE	TRUE	NA
Spliceosome-A	embl_complex_006	ENSG00000089280	fused in sarcoma [Source:HGNC Symbol;Acc:4010]	FUS	FALSE	FALSE	NA
Spliceosome-A	embl_complex_006	ENSG00000100201	DEAD (Asp-Glu-Ala-Asp) box helicase 17 [Source:HGNC Symbol;Acc:2740]	DDX17	FALSE	FALSE	NA
Spliceosome-A	embl_complex_006	ENSG00000102241	HIV-1 Tat specific factor 1 [Source:HGNC Symbol;Acc:5276]	HTATSF1	FALSE	FALSE	NA
Spliceosome-A	embl_complex_006	ENSG00000105705	SURP and G patch domain containing 1 [Source:HGNC Symbol;Acc:18643]	SUGP1	FALSE	NA	NA
Spliceosome-A	embl_complex_006	ENSG00000108654	DEAD (Asp-Glu-Ala-Asp) box helicase 5 [Source:HGNC Symbol;Acc:2746]	DDX5	FALSE	FALSE	NA
Spliceosome-A	embl_complex_006	ENSG00000113649	transcription elongation regulator 1 [Source:HGNC Symbol;Acc:15630]	TCERG1	FALSE	FALSE	NA
Spliceosome-A	embl_complex_006	ENSG00000119707	RNA binding motif protein 25 [Source:HGNC Symbol;Acc:23244]	RBM25	FALSE	FALSE	NA
Spliceosome-A	embl_complex_006	ENSG00000123144	chromosome 19 open reading frame 43 [Source:HGNC Symbol;Acc:28424]	C19orf43	FALSE	NA	NA
Spliceosome-A	embl_complex_006	ENSG00000131051	RNA binding motif protein 39 [Source:HGNC Symbol;Acc:15923]	RBM39	FALSE	FALSE	NA
Spliceosome-A	embl_complex_006	ENSG00000154473	BUB3 mitotic checkpoint protein [Source:HGNC Symbol;Acc:1151]	BUB3	FALSE	FALSE	NA
Spliceosome-A	embl_complex_006	ENSG00000168066	splicing factor 1 [Source:HGNC Symbol;Acc:12950]	SF1	FALSE	FALSE	NA
Spliceosome-A	embl_complex_006	ENSG00000182872	RNA binding motif protein 10 [Source:HGNC Symbol;Acc:9896]	RBM10	NA	TRUE	NA
Spliceosome-A	embl_complex_006	ENSG00000196504	PRP40 pre-mRNA processing factor 40 homolog A (S. cerevisiae) [Source:HGNC Symbol;Acc:16463]	PRPF40A	FALSE	NA	NA
Spliceosome-B	embl_complex_026	ENSG00000054118	thyroid hormone receptor associated protein 3 [Source:HGNC Symbol;Acc:22964]	THRAP3	FALSE	TRUE	NA
Spliceosome-B	embl_complex_026	ENSG00000106211	heat shock 27kDa protein 1 [Source:HGNC Symbol;Acc:5246]	HSPB1	TRUE	TRUE	FALSE
Spliceosome-B	embl_complex_026	ENSG00000112739	pre-mRNA processing factor 4B [Source:HGNC Symbol;Acc:17346]	PRPF4B	TRUE	FALSE	TRUE
Spliceosome-B	embl_complex_026	ENSG00000113141	IK cytokine, down-regulator of HLA II [Source:HGNC Symbol;Acc:5958]	IK	FALSE	TRUE	NA
Spliceosome-B	embl_complex_026	ENSG00000122692	smu-1 suppressor of mec-8 and unc-52 homolog (C. elegans) [Source:HGNC Symbol;Acc:18247]	SMU1	TRUE	TRUE	TRUE
Spliceosome-B	embl_complex_026	ENSG00000134748	pre-mRNA processing factor 38A [Source:HGNC Symbol;Acc:25930]	PRPF38A	FALSE	TRUE	NA
Spliceosome-B	embl_complex_026	ENSG00000140259	microfibrillar-associated protein 1 [Source:HGNC Symbol;Acc:7032]	MFAP1	TRUE	FALSE	FALSE
Spliceosome-B	embl_complex_026	ENSG00000146007	zinc finger, matrin-type 2 [Source:HGNC Symbol;Acc:26433]	ZMAT2	FALSE	FALSE	NA
Spliceosome-B	embl_complex_026	ENSG00000151657	KIN, antigenic determinant of recA protein homolog (mouse) [Source:HGNC Symbol;Acc:6327]	KIN	NA	FALSE	NA
Spliceosome-B	embl_complex_026	ENSG00000198258	ubiquitin-like 5 [Source:HGNC Symbol;Acc:13736]	UBL5	FALSE	FALSE	NA
Spliceosome-Bact	embl_complex_032	ENSG00000100023	peptidylprolyl isomerase (cyclophilin)-like 2 [Source:HGNC Symbol;Acc:9261]	PPIL2	FALSE	FALSE	NA
Spliceosome-Bact	embl_complex_032	ENSG00000153015	CWC27 spliceosome-associated protein homolog (S. cerevisiae) [Source:HGNC Symbol;Acc:10664]	CWC27	FALSE	TRUE	NA
Spliceosome-Bact	embl_complex_032	ENSG00000160799	coiled-coil domain containing 12 [Source:HGNC Symbol;Acc:28332]	CCDC12	FALSE	FALSE	NA
Spliceosome-Bact	embl_complex_032	ENSG00000163510	CWC22 spliceosome-associated protein homolog (S. cerevisiae) [Source:HGNC Symbol;Acc:29322]	CWC22	FALSE	TRUE	NA
Spliceosome-Bact	embl_complex_032	ENSG00000167978	serine/arginine repetitive matrix 2 [Source:HGNC Symbol;Acc:16639]	SRRM2	FALSE	TRUE	NA
Spliceosome-Bact	embl_complex_032	ENSG00000168438	cell division cycle 40 [Source:HGNC Symbol;Acc:17350]	CDC40	FALSE	FALSE	NA
Spliceosome-Bact	embl_complex_032	ENSG00000198783	zinc finger protein 830 [Source:HGNC Symbol;Acc:28291]	ZNF830	FALSE	NA	NA
Spliceosome-Bact	embl_complex_032	ENSG00000260380	FSHD region gene 1 [Source:HGNC Symbol;Acc:3954]	FRG1	NA	FALSE	NA
Spliceosome-C	embl_complex_010	ENSG00000018610	chromosome X open reading frame 56 [Source:HGNC Symbol;Acc:26239]	CXorf56	NA	FALSE	NA
Spliceosome-C	embl_complex_010	ENSG00000071859	family with sequence similarity 50, member A [Source:HGNC Symbol;Acc:18786]	FAM50A	FALSE	TRUE	NA
Spliceosome-C	embl_complex_010	ENSG00000076650	G patch domain containing 1 [Source:HGNC Symbol;Acc:24658]	GPATCH1	NA	FALSE	NA
Spliceosome-C	embl_complex_010	ENSG00000101452	DEAH (Asp-Glu-Ala-His) box polypeptide 35 [Source:HGNC Symbol;Acc:15861]	DHX35	FALSE	NA	NA
Spliceosome-C	embl_complex_010	ENSG00000105058	family with sequence similarity 32, member A [Source:HGNC Symbol;Acc:24563]	FAM32A	FALSE	NA	NA
Spliceosome-C	embl_complex_010	ENSG00000105298	cactin, spliceosome C complex subunit [Source:HGNC Symbol;Acc:29938]	CACTIN	FALSE	FALSE	NA
Spliceosome-C	embl_complex_010	ENSG00000113593	peptidylprolyl isomerase domain and WD repeat containing 1 [Source:HGNC Symbol;Acc:28954]	PPWD1	FALSE	FALSE	NA
Spliceosome-C	embl_complex_010	ENSG00000136819	chromosome 9 open reading frame 78 [Source:HGNC Symbol;Acc:24932]	C9orf78	NA	TRUE	NA
Spliceosome-C	embl_complex_010	ENSG00000138398	peptidylprolyl isomerase G (cyclophilin G) [Source:HGNC Symbol;Acc:14650]	PPIG	FALSE	NA	NA
Spliceosome-C	embl_complex_010	ENSG00000142546	nitric oxide synthase interacting protein [Source:HGNC Symbol;Acc:17946]	NOSIP	FALSE	TRUE	NA
Spliceosome-C	embl_complex_010	ENSG00000143751	SDE2 telomere maintenance homolog (S. pombe) [Source:HGNC Symbol;Acc:26643]	SDE2	FALSE	NA	NA
Spliceosome-C	embl_complex_010	ENSG00000183258	DEAD (Asp-Glu-Ala-Asp) box polypeptide 41 [Source:HGNC Symbol;Acc:18674]	DDX41	FALSE	FALSE	NA
Spliceosome-C	embl_complex_010	ENSG00000240344	peptidylprolyl isomerase (cyclophilin)-like 3 [Source:HGNC Symbol;Acc:9262]	PPIL3	FALSE	NA	NA
Spliceosome-LSm	embl_complex_043	ENSG00000106355	LSM5 homolog, U6 small nuclear RNA associated (S. cerevisiae) [Source:HGNC Symbol;Acc:17162]	LSM5	NA	FALSE	NA
Spliceosome-LSm	embl_complex_043	ENSG00000128534	N(alpha)-acetyltransferase 38, NatC auxiliary subunit [Source:HGNC Symbol;Acc:20471]	NAA38	FALSE	FALSE	NA
Spliceosome-LSm	embl_complex_043	ENSG00000130332	LSM7 homolog, U6 small nuclear RNA associated (S. cerevisiae) [Source:HGNC Symbol;Acc:20470]	LSM7	FALSE	FALSE	NA
Spliceosome-LSm	embl_complex_043	ENSG00000130520	LSM4 homolog, U6 small nuclear RNA associated (S. cerevisiae) [Source:HGNC Symbol;Acc:17259]	LSM4	FALSE	FALSE	NA
Spliceosome-LSm	embl_complex_043	ENSG00000164167	LSM6 homolog, U6 small nuclear RNA associated (S. cerevisiae) [Source:HGNC Symbol;Acc:17017]	LSM6	FALSE	NA	NA
Spliceosome-LSm	embl_complex_043	ENSG00000170860	LSM3 homolog, U6 small nuclear RNA associated (S. cerevisiae) [Source:HGNC Symbol;Acc:17874]	LSM3	FALSE	FALSE	NA
Spliceosome-LSm	embl_complex_043	ENSG00000225998	LSM2 homolog, U6 small nuclear RNA associated (S. cerevisiae) [Source:HGNC Symbol;Acc:13940]	LSM2	NA	FALSE	NA
Spliceosome-Prp19	embl_complex_033	ENSG00000084463	WW domain binding protein 11 [Source:HGNC Symbol;Acc:16461]	WBP11	FALSE	FALSE	NA
Spliceosome-Prp19	embl_complex_033	ENSG00000096401	cell division cycle 5-like [Source:HGNC Symbol;Acc:1743]	CDC5L	FALSE	FALSE	NA
Spliceosome-Prp19	embl_complex_033	ENSG00000102103	polyglutamine binding protein 1 [Source:HGNC Symbol;Acc:9330]	PQBP1	FALSE	FALSE	NA
Spliceosome-Prp19	embl_complex_033	ENSG00000109971	heat shock 70kDa protein 8 [Source:HGNC Symbol;Acc:5241]	HSPA8	FALSE	TRUE	NA
Spliceosome-Prp19	embl_complex_033	ENSG00000110107	pre-mRNA processing factor 19 [Source:HGNC Symbol;Acc:17896]	PRPF19	FALSE	FALSE	NA
Spliceosome-Prp19	embl_complex_033	ENSG00000116752	breast carcinoma amplified sequence 2 [Source:HGNC Symbol;Acc:975]	BCAS2	FALSE	FALSE	NA
Spliceosome-Prp19	embl_complex_033	ENSG00000132792	catenin, beta like 1 [Source:HGNC Symbol;Acc:15879]	CTNNBL1	FALSE	FALSE	NA
Spliceosome-Prp19	embl_complex_033	ENSG00000171566	pleiotropic regulator 1 [Source:HGNC Symbol;Acc:9089]	PLRG1	FALSE	FALSE	NA
Spliceosome-Sm	embl_complex_044	ENSG00000100028	small nuclear ribonucleoprotein D3 polypeptide 18kDa [Source:HGNC Symbol;Acc:11160]	SNRPD3	FALSE	FALSE	NA
Spliceosome-Sm	embl_complex_044	ENSG00000125743	small nuclear ribonucleoprotein D2 polypeptide 16.5kDa [Source:HGNC Symbol;Acc:11159]	SNRPD2	FALSE	FALSE	NA
Spliceosome-Sm	embl_complex_044	ENSG00000125835	small nuclear ribonucleoprotein polypeptides B and B1 [Source:HGNC Symbol;Acc:11153]	SNRPB	FALSE	FALSE	NA
Spliceosome-Sm	embl_complex_044	ENSG00000139343	small nuclear ribonucleoprotein polypeptide F [Source:HGNC Symbol;Acc:11162]	SNRPF	NA	FALSE	NA
Spliceosome-Sm	embl_complex_044	ENSG00000143977	small nuclear ribonucleoprotein polypeptide G [Source:HGNC Symbol;Acc:11163]	SNRPG	FALSE	TRUE	NA
Spliceosome-Sm	embl_complex_044	ENSG00000167088	small nuclear ribonucleoprotein D1 polypeptide 16kDa [Source:HGNC Symbol;Acc:11158]	SNRPD1	FALSE	FALSE	NA
Spliceosome-Sm	embl_complex_044	ENSG00000182004	small nuclear ribonucleoprotein polypeptide E [Source:HGNC Symbol;Acc:11161]	SNRPE	FALSE	FALSE	NA
Spliceosome-U2	embl_complex_018	ENSG00000087365	splicing factor 3b, subunit 2, 145kDa [Source:HGNC Symbol;Acc:10769]	SF3B2	FALSE	FALSE	NA
Spliceosome-U2	embl_complex_018	ENSG00000099995	splicing factor 3a, subunit 1, 120kDa [Source:HGNC Symbol;Acc:10765]	SF3A1	FALSE	FALSE	NA
Spliceosome-U2	embl_complex_018	ENSG00000100410	PHD finger protein 5A [Source:HGNC Symbol;Acc:18000]	PHF5A	TRUE	FALSE	FALSE
Spliceosome-U2	embl_complex_018	ENSG00000104897	splicing factor 3a, subunit 2, 66kDa [Source:HGNC Symbol;Acc:10766]	SF3A2	NA	FALSE	NA
Spliceosome-U2	embl_complex_018	ENSG00000115128	Pre-mRNA branch site protein p14 [Source:UniProtKB/Swiss-Prot;Acc:Q9Y3B4]	SF3B14	TRUE	FALSE	FALSE
Spliceosome-U2	embl_complex_018	ENSG00000115524	splicing factor 3b, subunit 1, 155kDa [Source:HGNC Symbol;Acc:10768]	SF3B1	NA	FALSE	NA
Spliceosome-U2	embl_complex_018	ENSG00000125870	small nuclear ribonucleoprotein polypeptide B [Source:HGNC Symbol;Acc:11155]	SNRPB2	FALSE	FALSE	NA
Spliceosome-U2	embl_complex_018	ENSG00000131876	small nuclear ribonucleoprotein polypeptide A' [Source:HGNC Symbol;Acc:11152]	SNRPA1	FALSE	FALSE	NA
Spliceosome-U2	embl_complex_018	ENSG00000143368	splicing factor 3b, subunit 4, 49kDa [Source:HGNC Symbol;Acc:10771]	SF3B4	NA	FALSE	NA
Spliceosome-U2	embl_complex_018	ENSG00000169976	splicing factor 3b, subunit 5, 10kDa [Source:HGNC Symbol;Acc:21083]	SF3B5	FALSE	FALSE	NA
Spliceosome-U2	embl_complex_018	ENSG00000183431	splicing factor 3a, subunit 3, 60kDa [Source:HGNC Symbol;Acc:10767]	SF3A3	FALSE	FALSE	NA
Spliceosome-U2	embl_complex_018	ENSG00000189091	splicing factor 3b, subunit 3, 130kDa [Source:HGNC Symbol;Acc:10770]	SF3B3	FALSE	FALSE	NA
Spliceosome-U4/U6	embl_complex_056	ENSG00000100138	NHP2 non-histone chromosome protein 2-like 1 (S. cerevisiae) [Source:HGNC Symbol;Acc:7819]	NHP2L1	FALSE	TRUE	NA
Spliceosome-U4/U6	embl_complex_056	ENSG00000105618	pre-mRNA processing factor 31 [Source:HGNC Symbol;Acc:15446]	PRPF31	FALSE	FALSE	NA
Spliceosome-U4/U6	embl_complex_056	ENSG00000117360	pre-mRNA processing factor 3 [Source:HGNC Symbol;Acc:17348]	PRPF3	FALSE	TRUE	NA
Spliceosome-U4/U6	embl_complex_056	ENSG00000136875	pre-mRNA processing factor 4 [Source:HGNC Symbol;Acc:17349]	PRPF4	FALSE	FALSE	NA
Spliceosome-U4/U6	embl_complex_056	ENSG00000171960	peptidylprolyl isomerase H (cyclophilin H) [Source:HGNC Symbol;Acc:14651]	PPIH	FALSE	TRUE	NA
Spliceosome-U5	embl_complex_038	ENSG00000060688	small nuclear ribonucleoprotein 40kDa (U5) [Source:HGNC Symbol;Acc:30857]	SNRNP40	FALSE	FALSE	NA
Spliceosome-U5	embl_complex_038	ENSG00000101161	pre-mRNA processing factor 6 [Source:HGNC Symbol;Acc:15860]	PRPF6	FALSE	FALSE	NA
Spliceosome-U5	embl_complex_038	ENSG00000108883	elongation factor Tu GTP binding domain containing 2 [Source:HGNC Symbol;Acc:30858]	EFTUD2	FALSE	FALSE	NA
Spliceosome-U5	embl_complex_038	ENSG00000141759	thioredoxin-like 4A [Source:HGNC Symbol;Acc:30551]	TXNL4A	FALSE	FALSE	NA
Spliceosome-U5	embl_complex_038	ENSG00000144028	small nuclear ribonucleoprotein 200kDa (U5) [Source:HGNC Symbol;Acc:30859]	SNRNP200	FALSE	FALSE	NA
Spliceosome-U5	embl_complex_038	ENSG00000169217	CD2 (cytoplasmic tail) binding protein 2 [Source:HGNC Symbol;Acc:1656]	CD2BP2	FALSE	NA	NA
Spliceosome-U5	embl_complex_038	ENSG00000174231	pre-mRNA processing factor 8 [Source:HGNC Symbol;Acc:17340]	PRPF8	FALSE	FALSE	NA
Spliceosome-U5	embl_complex_038	ENSG00000174243	DEAD (Asp-Glu-Ala-Asp) box polypeptide 23 [Source:HGNC Symbol;Acc:17347]	DDX23	FALSE	TRUE	NA
SRC-3 complex	embl_complex_055	ENSG00000073009	inhibitor of kappa light polypeptide gene enhancer in B-cells, kinase gamma [Source:HGNC Symbol;Acc:5961]	IKBKG	FALSE	FALSE	NA
SRC-3 complex	embl_complex_055	ENSG00000104365	inhibitor of kappa light polypeptide gene enhancer in B-cells, kinase beta [Source:HGNC Symbol;Acc:5960]	IKBKB	FALSE	FALSE	NA
SRC-3 complex	embl_complex_055	ENSG00000116747	TROVE domain family, member 2 [Source:HGNC Symbol;Acc:11313]	TROVE2	FALSE	NA	NA
SRC-3 complex	embl_complex_055	ENSG00000124151	nuclear receptor coactivator 3 [Source:HGNC Symbol;Acc:7670]	NCOA3	FALSE	NA	NA
SRC-3 complex	embl_complex_055	ENSG00000140396	nuclear receptor coactivator 2 [Source:HGNC Symbol;Acc:7669]	NCOA2	TRUE	NA	FALSE
SRm160/300 complex	embl_complex_263	ENSG00000104852	small nuclear ribonucleoprotein 70kDa (U1) [Source:HGNC Symbol;Acc:11150]	SNRNP70	FALSE	FALSE	NA
SRm160/300 complex	embl_complex_263	ENSG00000131876	small nuclear ribonucleoprotein polypeptide A' [Source:HGNC Symbol;Acc:11152]	SNRPA1	FALSE	FALSE	NA
SRm160/300 complex	embl_complex_263	ENSG00000133226	serine/arginine repetitive matrix 1 [Source:HGNC Symbol;Acc:16638]	SRRM1	FALSE	FALSE	NA
SRm160/300 complex	embl_complex_263	ENSG00000136527	transformer 2 beta homolog (Drosophila) [Source:HGNC Symbol;Acc:10781]	TRA2B	FALSE	FALSE	NA
SRm160/300 complex	embl_complex_263	ENSG00000167978	serine/arginine repetitive matrix 2 [Source:HGNC Symbol;Acc:16639]	SRRM2	FALSE	TRUE	NA
Signal recognition particle (SRP) complex	embl_complex_057	ENSG00000100883	signal recognition particle 54kDa [Source:HGNC Symbol;Acc:11301]	SRP54	FALSE	FALSE	NA
Signal recognition particle (SRP) complex	embl_complex_057	ENSG00000140319	signal recognition particle 14kDa (homologous Alu RNA binding protein) [Source:HGNC Symbol;Acc:11299]	SRP14	FALSE	FALSE	NA
Signal recognition particle (SRP) complex	embl_complex_057	ENSG00000153037	signal recognition particle 19kDa [Source:HGNC Symbol;Acc:11300]	SRP19	FALSE	FALSE	NA
Signal recognition particle (SRP) complex	embl_complex_057	ENSG00000167881	signal recognition particle 68kDa [Source:HGNC Symbol;Acc:11302]	SRP68	FALSE	FALSE	NA
Signal recognition particle (SRP) complex	embl_complex_057	ENSG00000174780	signal recognition particle 72kDa [Source:HGNC Symbol;Acc:11303]	SRP72	FALSE	FALSE	NA
STAGA complex	embl_complex_019	ENSG00000120656	TAF12 RNA polymerase II, TATA box binding protein (TBP)-associated factor, 20kDa [Source:HGNC Symbol;Acc:11545]	TAF12	FALSE	NA	NA
STAGA complex	embl_complex_019	ENSG00000135801	TAF5-like RNA polymerase II, p300/CBP-associated factor (PCAF)-associated factor, 65kDa [Source:HGNC Symbol;Acc:17304]	TAF5L	FALSE	NA	NA
STAGA complex	embl_complex_019	ENSG00000162227	TAF6-like RNA polymerase II, p300/CBP-associated factor (PCAF)-associated factor, 65kDa [Source:HGNC Symbol;Acc:17305]	TAF6L	FALSE	NA	NA
STAGA complex	embl_complex_019	ENSG00000171148	transcriptional adaptor 3 [Source:HGNC Symbol;Acc:19422]	TADA3	TRUE	NA	FALSE
STAGA complex	embl_complex_019	ENSG00000189091	splicing factor 3b, subunit 3, 130kDa [Source:HGNC Symbol;Acc:10770]	SF3B3	FALSE	FALSE	NA
SWI/SNF chromatin-remodeling complex	embl_complex_272	ENSG00000073584	SWI/SNF related, matrix associated, actin dependent regulator of chromatin, subfamily e, member 1 [Source:HGNC Symbol;Acc:11109]	SMARCE1	FALSE	FALSE	NA
SWI/SNF chromatin-remodeling complex	embl_complex_272	ENSG00000080503	SWI/SNF related, matrix associated, actin dependent regulator of chromatin, subfamily a, member 2 [Source:HGNC Symbol;Acc:11098]	SMARCA2	TRUE	FALSE	TRUE
SWI/SNF chromatin-remodeling complex	embl_complex_272	ENSG00000116478	histone deacetylase 1 [Source:HGNC Symbol;Acc:4852]	HDAC1	FALSE	FALSE	NA
SWI/SNF chromatin-remodeling complex	embl_complex_272	ENSG00000169057	methyl CpG binding protein 2 (Rett syndrome) [Source:HGNC Symbol;Acc:6990]	MECP2	TRUE	FALSE	FALSE
SWI/SNF chromatin-remodeling complex	embl_complex_272	ENSG00000169375	SIN3 transcription regulator family member A [Source:HGNC Symbol;Acc:19353]	SIN3A	FALSE	TRUE	NA
TAF complex	embl_complex_011	ENSG00000064313	TAF2 RNA polymerase II, TATA box binding protein (TBP)-associated factor, 150kDa [Source:HGNC Symbol;Acc:11536]	TAF2	FALSE	NA	NA
TAF complex	embl_complex_011	ENSG00000106290	TAF6 RNA polymerase II, TATA box binding protein (TBP)-associated factor, 80kDa [Source:HGNC Symbol;Acc:11540]	TAF6	FALSE	NA	NA
TAF complex	embl_complex_011	ENSG00000120656	TAF12 RNA polymerase II, TATA box binding protein (TBP)-associated factor, 20kDa [Source:HGNC Symbol;Acc:11545]	TAF12	FALSE	NA	NA
TAF complex	embl_complex_011	ENSG00000122728	TAF1 RNA polymerase II, TATA box binding protein (TBP)-associated factor, 210kDa-like [Source:HGNC Symbol;Acc:18056]	TAF1L	FALSE	NA	NA
TAF complex	embl_complex_011	ENSG00000130699	TAF4 RNA polymerase II, TATA box binding protein (TBP)-associated factor, 135kDa [Source:HGNC Symbol;Acc:11537]	TAF4	FALSE	NA	NA
TAF complex	embl_complex_011	ENSG00000137413	TAF8 RNA polymerase II, TATA box binding protein (TBP)-associated factor, 43kDa [Source:HGNC Symbol;Acc:17300]	TAF8	FALSE	NA	NA
TAF complex	embl_complex_011	ENSG00000187325	TAF9B RNA polymerase II, TATA box binding protein (TBP)-associated factor, 31kDa [Source:HGNC Symbol;Acc:17306]	TAF9B	FALSE	NA	NA
TFIIH complex	embl_complex_037	ENSG00000104884	excision repair cross-complementing rodent repair deficiency, complementation group 2 [Source:HGNC Symbol;Acc:3434]	ERCC2	FALSE	NA	NA
TFIIH complex	embl_complex_037	ENSG00000110768	general transcription factor IIH, polypeptide 1, 62kDa [Source:HGNC Symbol;Acc:4655]	GTF2H1	FALSE	TRUE	NA
TFIIH complex	embl_complex_037	ENSG00000111358	general transcription factor IIH, polypeptide 3, 34kDa [Source:HGNC Symbol;Acc:4657]	GTF2H3	FALSE	NA	NA
TFIIH complex	embl_complex_037	ENSG00000145736	general transcription factor IIH, polypeptide 2, 44kDa [Source:HGNC Symbol;Acc:4656]	GTF2H2	FALSE	NA	NA
TFIIH complex	embl_complex_037	ENSG00000163161	excision repair cross-complementing rodent repair deficiency, complementation group 3 [Source:HGNC Symbol;Acc:3435]	ERCC3	FALSE	FALSE	NA
TFIIIC complex	embl_complex_058	ENSG00000077235	general transcription factor IIIC, polypeptide 1, alpha 220kDa [Source:HGNC Symbol;Acc:4664]	GTF3C1	FALSE	FALSE	NA
TFIIIC complex	embl_complex_058	ENSG00000115207	general transcription factor IIIC, polypeptide 2, beta 110kDa [Source:HGNC Symbol;Acc:4665]	GTF3C2	FALSE	FALSE	NA
TFIIIC complex	embl_complex_058	ENSG00000119041	general transcription factor IIIC, polypeptide 3, 102kDa [Source:HGNC Symbol;Acc:4666]	GTF3C3	FALSE	FALSE	NA
TFIIIC complex	embl_complex_058	ENSG00000125484	general transcription factor IIIC, polypeptide 4, 90kDa [Source:HGNC Symbol;Acc:4667]	GTF3C4	FALSE	FALSE	NA
TFIIIC complex	embl_complex_058	ENSG00000148308	general transcription factor IIIC, polypeptide 5, 63kDa [Source:HGNC Symbol;Acc:4668]	GTF3C5	FALSE	FALSE	NA
TNF-alpha/NF-kappa B signaling complex (CHUK, BTRC, NFKB2, PPP6C, REL, CUL1, IKBKE, SAPS2, SAPS1, ANKRD28, RELA, SKP1)	embl_complex_216	ENSG00000055130	cullin 1 [Source:HGNC Symbol;Acc:2551]	CUL1	FALSE	TRUE	NA
TNF-alpha/NF-kappa B signaling complex (CHUK, BTRC, NFKB2, PPP6C, REL, CUL1, IKBKE, SAPS2, SAPS1, ANKRD28, RELA, SKP1)	embl_complex_216	ENSG00000077150	nuclear factor of kappa light polypeptide gene enhancer in B-cells 2 (p49/p100) [Source:HGNC Symbol;Acc:7795]	NFKB2	FALSE	NA	NA
TNF-alpha/NF-kappa B signaling complex (CHUK, BTRC, NFKB2, PPP6C, REL, CUL1, IKBKE, SAPS2, SAPS1, ANKRD28, RELA, SKP1)	embl_complex_216	ENSG00000105063	protein phosphatase 6, regulatory subunit 1 [Source:HGNC Symbol;Acc:29195]	PPP6R1	TRUE	TRUE	NA
TNF-alpha/NF-kappa B signaling complex (CHUK, BTRC, NFKB2, PPP6C, REL, CUL1, IKBKE, SAPS2, SAPS1, ANKRD28, RELA, SKP1)	embl_complex_216	ENSG00000113558	S-phase kinase-associated protein 1 [Source:HGNC Symbol;Acc:10899]	SKP1	FALSE	TRUE	NA
TNF-alpha/NF-kappa B signaling complex (CHUK, BTRC, NFKB2, PPP6C, REL, CUL1, IKBKE, SAPS2, SAPS1, ANKRD28, RELA, SKP1)	embl_complex_216	ENSG00000119414	protein phosphatase 6, catalytic subunit [Source:HGNC Symbol;Acc:9323]	PPP6C	TRUE	FALSE	TRUE
TNF-alpha/NF-kappa B signaling complex (CHUK, BTRC, NFKB2, PPP6C, REL, CUL1, IKBKE, SAPS2, SAPS1, ANKRD28, RELA, SKP1)	embl_complex_216	ENSG00000173039	v-rel avian reticuloendotheliosis viral oncogene homolog A [Source:HGNC Symbol;Acc:9955]	RELA	FALSE	TRUE	NA
TNF-alpha/NF-kappa B signaling complex (CHUK, BTRC, NFKB2, PPP6C, REL, CUL1, IKBKE, SAPS2, SAPS1, ANKRD28, RELA, SKP1)	embl_complex_216	ENSG00000206560	ankyrin repeat domain 28 [Source:HGNC Symbol;Acc:29024]	ANKRD28	TRUE	NA	TRUE
TNF-alpha/NF-kappa B signaling complex (CHUK, BTRC, NFKB2, PPP6C, REL, CUL1, IKBKE, SAPS2, SAPS1, ANKRD28, RELA, SKP1)	embl_complex_216	ENSG00000213341	conserved helix-loop-helix ubiquitous kinase [Source:HGNC Symbol;Acc:1974]	CHUK	TRUE	FALSE	FALSE
TNF-alpha/Nf-kappa B signaling complex (RPL6, RPL30, RPS13, CHUK, DDX3X, NFKB2, NFKBIB, REL, IKBKG, NFKB1, MAP3K8, RELB, GLG1, NFKBIA, RELA, TNIP2, GTF2I)	embl_complex_209	ENSG00000073009	inhibitor of kappa light polypeptide gene enhancer in B-cells, kinase gamma [Source:HGNC Symbol;Acc:5961]	IKBKG	FALSE	FALSE	NA
TNF-alpha/Nf-kappa B signaling complex (RPL6, RPL30, RPS13, CHUK, DDX3X, NFKB2, NFKBIB, REL, IKBKG, NFKB1, MAP3K8, RELB, GLG1, NFKBIA, RELA, TNIP2, GTF2I)	embl_complex_209	ENSG00000077150	nuclear factor of kappa light polypeptide gene enhancer in B-cells 2 (p49/p100) [Source:HGNC Symbol;Acc:7795]	NFKB2	FALSE	NA	NA
TNF-alpha/Nf-kappa B signaling complex (RPL6, RPL30, RPS13, CHUK, DDX3X, NFKB2, NFKBIB, REL, IKBKG, NFKB1, MAP3K8, RELB, GLG1, NFKBIA, RELA, TNIP2, GTF2I)	embl_complex_209	ENSG00000077809	general transcription factor IIi [Source:HGNC Symbol;Acc:4659]	GTF2I	FALSE	TRUE	NA
TNF-alpha/Nf-kappa B signaling complex (RPL6, RPL30, RPS13, CHUK, DDX3X, NFKB2, NFKBIB, REL, IKBKG, NFKB1, MAP3K8, RELB, GLG1, NFKBIA, RELA, TNIP2, GTF2I)	embl_complex_209	ENSG00000089009	ribosomal protein L6 [Source:HGNC Symbol;Acc:10362]	RPL6	FALSE	FALSE	NA
TNF-alpha/Nf-kappa B signaling complex (RPL6, RPL30, RPS13, CHUK, DDX3X, NFKB2, NFKBIB, REL, IKBKG, NFKB1, MAP3K8, RELB, GLG1, NFKBIA, RELA, TNIP2, GTF2I)	embl_complex_209	ENSG00000109320	nuclear factor of kappa light polypeptide gene enhancer in B-cells 1 [Source:HGNC Symbol;Acc:7794]	NFKB1	FALSE	TRUE	NA
TNF-alpha/Nf-kappa B signaling complex (RPL6, RPL30, RPS13, CHUK, DDX3X, NFKB2, NFKBIB, REL, IKBKG, NFKB1, MAP3K8, RELB, GLG1, NFKBIA, RELA, TNIP2, GTF2I)	embl_complex_209	ENSG00000110700	ribosomal protein S13 [Source:HGNC Symbol;Acc:10386]	RPS13	FALSE	FALSE	NA
TNF-alpha/Nf-kappa B signaling complex (RPL6, RPL30, RPS13, CHUK, DDX3X, NFKB2, NFKBIB, REL, IKBKG, NFKB1, MAP3K8, RELB, GLG1, NFKBIA, RELA, TNIP2, GTF2I)	embl_complex_209	ENSG00000156482	ribosomal protein L30 [Source:HGNC Symbol;Acc:10333]	RPL30	TRUE	FALSE	TRUE
TNF-alpha/Nf-kappa B signaling complex (RPL6, RPL30, RPS13, CHUK, DDX3X, NFKB2, NFKBIB, REL, IKBKG, NFKB1, MAP3K8, RELB, GLG1, NFKBIA, RELA, TNIP2, GTF2I)	embl_complex_209	ENSG00000173039	v-rel avian reticuloendotheliosis viral oncogene homolog A [Source:HGNC Symbol;Acc:9955]	RELA	FALSE	TRUE	NA
TNF-alpha/Nf-kappa B signaling complex (RPL6, RPL30, RPS13, CHUK, DDX3X, NFKB2, NFKBIB, REL, IKBKG, NFKB1, MAP3K8, RELB, GLG1, NFKBIA, RELA, TNIP2, GTF2I)	embl_complex_209	ENSG00000213341	conserved helix-loop-helix ubiquitous kinase [Source:HGNC Symbol;Acc:1974]	CHUK	TRUE	FALSE	FALSE
TNF-alpha/Nf-kappa B signaling complex (RPL6, RPL30, RPS13, CHUK, DDX3X, NFKB2, NFKBIB, REL, IKBKG, NFKB1, MAP3K8, RELB, GLG1, NFKBIA, RELA, TNIP2, GTF2I)	embl_complex_209	ENSG00000215301	DEAD (Asp-Glu-Ala-Asp) box helicase 3, X-linked [Source:HGNC Symbol;Acc:2745]	DDX3X	FALSE	FALSE	NA
TNF-alpha/NF-kappa B signaling complex 6	embl_complex_212	ENSG00000073009	inhibitor of kappa light polypeptide gene enhancer in B-cells, kinase gamma [Source:HGNC Symbol;Acc:5961]	IKBKG	FALSE	FALSE	NA
TNF-alpha/NF-kappa B signaling complex 6	embl_complex_212	ENSG00000080824	heat shock protein 90kDa alpha (cytosolic), class A member 1 [Source:HGNC Symbol;Acc:5253]	HSP90AA1	FALSE	FALSE	NA
TNF-alpha/NF-kappa B signaling complex 6	embl_complex_212	ENSG00000089009	ribosomal protein L6 [Source:HGNC Symbol;Acc:10362]	RPL6	FALSE	FALSE	NA
TNF-alpha/NF-kappa B signaling complex 6	embl_complex_212	ENSG00000096384	heat shock protein 90kDa alpha (cytosolic), class B member 1 [Source:HGNC Symbol;Acc:5258]	HSP90AB1	TRUE	FALSE	FALSE
TNF-alpha/NF-kappa B signaling complex 6	embl_complex_212	ENSG00000104365	inhibitor of kappa light polypeptide gene enhancer in B-cells, kinase beta [Source:HGNC Symbol;Acc:5960]	IKBKB	FALSE	FALSE	NA
TNF-alpha/NF-kappa B signaling complex 6	embl_complex_212	ENSG00000105202	fibrillarin [Source:HGNC Symbol;Acc:3599]	FBL	TRUE	TRUE	FALSE
TNF-alpha/NF-kappa B signaling complex 6	embl_complex_212	ENSG00000105401	cell division cycle 37 [Source:HGNC Symbol;Acc:1735]	CDC37	FALSE	FALSE	NA
TNF-alpha/NF-kappa B signaling complex 6	embl_complex_212	ENSG00000110700	ribosomal protein S13 [Source:HGNC Symbol;Acc:10386]	RPS13	FALSE	FALSE	NA
TNF-alpha/NF-kappa B signaling complex 6	embl_complex_212	ENSG00000142534	ribosomal protein S11 [Source:HGNC Symbol;Acc:10384]	RPS11	FALSE	FALSE	NA
TNF-alpha/NF-kappa B signaling complex 6	embl_complex_212	ENSG00000156482	ribosomal protein L30 [Source:HGNC Symbol;Acc:10333]	RPL30	TRUE	FALSE	TRUE
TNF-alpha/NF-kappa B signaling complex 6	embl_complex_212	ENSG00000161016	ribosomal protein L8 [Source:HGNC Symbol;Acc:10368]	RPL8	FALSE	FALSE	NA
TNF-alpha/NF-kappa B signaling complex 6	embl_complex_212	ENSG00000174444	ribosomal protein L4 [Source:HGNC Symbol;Acc:10353]	RPL4	FALSE	FALSE	NA
TNF-alpha/NF-kappa B signaling complex 6	embl_complex_212	ENSG00000213341	conserved helix-loop-helix ubiquitous kinase [Source:HGNC Symbol;Acc:1974]	CHUK	TRUE	FALSE	FALSE
TNF-alpha/NF-kappa B signaling complex 7	embl_complex_228	ENSG00000080824	heat shock protein 90kDa alpha (cytosolic), class A member 1 [Source:HGNC Symbol;Acc:5253]	HSP90AA1	FALSE	FALSE	NA
TNF-alpha/NF-kappa B signaling complex 7	embl_complex_228	ENSG00000096060	FK506 binding protein 5 [Source:HGNC Symbol;Acc:3721]	FKBP5	TRUE	TRUE	TRUE
TNF-alpha/NF-kappa B signaling complex 7	embl_complex_228	ENSG00000096384	heat shock protein 90kDa alpha (cytosolic), class B member 1 [Source:HGNC Symbol;Acc:5258]	HSP90AB1	TRUE	FALSE	FALSE
TNF-alpha/NF-kappa B signaling complex 7	embl_complex_228	ENSG00000100324	TGF-beta activated kinase 1/MAP3K7 binding protein 1 [Source:HGNC Symbol;Acc:18157]	TAB1	NA	TRUE	NA
TNF-alpha/NF-kappa B signaling complex 7	embl_complex_228	ENSG00000105401	cell division cycle 37 [Source:HGNC Symbol;Acc:1735]	CDC37	FALSE	FALSE	NA
TNF-alpha/NF-kappa B signaling complex 7	embl_complex_228	ENSG00000135341	mitogen-activated protein kinase kinase kinase 7 [Source:HGNC Symbol;Acc:6859]	MAP3K7	TRUE	NA	FALSE
Toposome	embl_complex_053	ENSG00000092199	heterogeneous nuclear ribonucleoprotein C (C1/C2) [Source:HGNC Symbol;Acc:5035]	HNRNPC	NA	TRUE	NA
Toposome	embl_complex_053	ENSG00000131747	topoisomerase (DNA) II alpha 170kDa [Source:HGNC Symbol;Acc:11989]	TOP2A	FALSE	TRUE	NA
Toposome	embl_complex_053	ENSG00000135829	DEAH (Asp-Glu-Ala-His) box helicase 9 [Source:HGNC Symbol;Acc:2750]	DHX9	TRUE	FALSE	TREND
Toposome	embl_complex_053	ENSG00000149136	structure specific recognition protein 1 [Source:HGNC Symbol;Acc:11327]	SSRP1	FALSE	TRUE	NA
Toposome	embl_complex_053	ENSG00000165732	DEAD (Asp-Glu-Ala-Asp) box helicase 21 [Source:HGNC Symbol;Acc:2744]	DDX21	TRUE	TRUE	FALSE
Toposome	embl_complex_053	ENSG00000174231	pre-mRNA processing factor 8 [Source:HGNC Symbol;Acc:17340]	PRPF8	FALSE	FALSE	NA
TRBP containing complex (DICER, TRBP, AGO2, RPL7A, EIF6, MOV10)	embl_complex_245	ENSG00000100697	dicer 1, ribonuclease type III [Source:HGNC Symbol;Acc:17098]	DICER1	NA	FALSE	NA
TRBP containing complex (DICER, TRBP, AGO2, RPL7A, EIF6, MOV10)	embl_complex_245	ENSG00000123908	argonaute RISC catalytic component 2 [Source:HGNC Symbol;Acc:3263]	AGO2	NA	FALSE	NA
TRBP containing complex (DICER, TRBP, AGO2, RPL7A, EIF6, MOV10)	embl_complex_245	ENSG00000155363	Mov10, Moloney leukemia virus 10, homolog (mouse) [Source:HGNC Symbol;Acc:7200]	MOV10	NA	TRUE	NA
TRBP containing complex (DICER, TRBP, AGO2, RPL7A, EIF6, MOV10)	embl_complex_245	ENSG00000242372	eukaryotic translation initiation factor 6 [Source:HGNC Symbol;Acc:6159]	EIF6	FALSE	TRUE	NA
TRBP containing complex (DICER, TRBP, AGO2, RPL7A, EIF6, MOV10)	embl_complex_245	ENSG00000260501	ribosomal protein L7a [Source:HGNC Symbol;Acc:10364]	RPL7A	NA	FALSE	NA
Transcription-export (TREX) complex	embl_complex_027	ENSG00000051596	THO complex 3 [Source:HGNC Symbol;Acc:19072]	THOC3	FALSE	FALSE	NA
Transcription-export (TREX) complex	embl_complex_027	ENSG00000100296	THO complex 5 [Source:HGNC Symbol;Acc:19074]	THOC5	FALSE	FALSE	NA
Transcription-export (TREX) complex	embl_complex_027	ENSG00000123136	DEAD (Asp-Glu-Ala-Asp) box polypeptide 39A [Source:HGNC Symbol;Acc:17821]	DDX39A	FALSE	FALSE	NA
Transcription-export (TREX) complex	embl_complex_027	ENSG00000125676	THO complex 2 [Source:HGNC Symbol;Acc:19073]	THOC2	TRUE	TRUE	FALSE
Transcription-export (TREX) complex	embl_complex_027	ENSG00000131652	THO complex 6 homolog (Drosophila) [Source:HGNC Symbol;Acc:28369]	THOC6	FALSE	FALSE	NA
Transcription-export (TREX) complex	embl_complex_027	ENSG00000162231	nuclear RNA export factor 1 [Source:HGNC Symbol;Acc:8071]	NXF1	FALSE	TRUE	NA
Transcription-export (TREX) complex	embl_complex_027	ENSG00000163634	THO complex 7 homolog (Drosophila) [Source:HGNC Symbol;Acc:29874]	THOC7	FALSE	FALSE	NA
Transcription-export (TREX) complex	embl_complex_027	ENSG00000183684	Aly/REF export factor [Source:HGNC Symbol;Acc:19071]	ALYREF	TRUE	FALSE	FALSE
multi-tRNAsynthase complex	embl_complex_028	ENSG00000065427	lysyl-tRNA synthetase [Source:HGNC Symbol;Acc:6215]	KARS	TRUE	FALSE	TRUE
multi-tRNAsynthase complex	embl_complex_028	ENSG00000106305	aminoacyl tRNA synthetase complex-interacting multifunctional protein 2 [Source:HGNC Symbol;Acc:20609]	AIMP2	TRUE	FALSE	TRUE
multi-tRNAsynthase complex	embl_complex_028	ENSG00000113643	arginyl-tRNA synthetase [Source:HGNC Symbol;Acc:9870]	RARS	TRUE	FALSE	FALSE
multi-tRNAsynthase complex	embl_complex_028	ENSG00000115866	aspartyl-tRNA synthetase [Source:HGNC Symbol;Acc:2678]	DARS	TRUE	FALSE	FALSE
multi-tRNAsynthase complex	embl_complex_028	ENSG00000133706	leucyl-tRNA synthetase [Source:HGNC Symbol;Acc:6512]	LARS	FALSE	FALSE	NA
multi-tRNAsynthase complex	embl_complex_028	ENSG00000136628	glutamyl-prolyl-tRNA synthetase [Source:HGNC Symbol;Acc:3418]	EPRS	TRUE	TRUE	TRUE
multi-tRNAsynthase complex	embl_complex_028	ENSG00000164022	aminoacyl tRNA synthetase complex-interacting multifunctional protein 1 [Source:HGNC Symbol;Acc:10648]	AIMP1	FALSE	FALSE	NA
multi-tRNAsynthase complex	embl_complex_028	ENSG00000166986	methionyl-tRNA synthetase [Source:HGNC Symbol;Acc:6898]	MARS	FALSE	FALSE	NA
multi-tRNAsynthase complex	embl_complex_028	ENSG00000172053	glutaminyl-tRNA synthetase [Source:HGNC Symbol;Acc:9751]	QARS	TRUE	TRUE	TRUE
multi-tRNAsynthase complex	embl_complex_028	ENSG00000196305	isoleucyl-tRNA synthetase [Source:HGNC Symbol;Acc:5330]	IARS	TRUE	TRUE	FALSE
Ubiquilin-proteasome complex	embl_complex_244	ENSG00000100902	proteasome (prosome, macropain) subunit, alpha type, 6 [Source:HGNC Symbol;Acc:9535]	PSMA6	FALSE	FALSE	NA
Ubiquilin-proteasome complex	embl_complex_244	ENSG00000114062	ubiquitin protein ligase E3A [Source:HGNC Symbol;Acc:12496]	UBE3A	FALSE	NA	NA
Ubiquilin-proteasome complex	embl_complex_244	ENSG00000129084	proteasome (prosome, macropain) subunit, alpha type, 1 [Source:HGNC Symbol;Acc:9530]	PSMA1	FALSE	FALSE	NA
Ubiquilin-proteasome complex	embl_complex_244	ENSG00000135018	ubiquilin 1 [Source:HGNC Symbol;Acc:12508]	UBQLN1	TRUE	NA	FALSE
Ubiquilin-proteasome complex	embl_complex_244	ENSG00000188021	ubiquilin 2 [Source:HGNC Symbol;Acc:12509]	UBQLN2	FALSE	NA	NA
Ubiquilin-proteasome complex	embl_complex_244	ENSG00000256646	Proteasome subunit alpha type-2 [Source:UniProtKB/TrEMBL;Acc:H3BT36]	PSMA2	FALSE	NA	NA
Wave-2 complex	embl_complex_248	ENSG00000061676	NCK-associated protein 1 [Source:HGNC Symbol;Acc:7666]	NCKAP1	FALSE	NA	NA
Wave-2 complex	embl_complex_248	ENSG00000068793	cytoplasmic FMR1 interacting protein 1 [Source:HGNC Symbol;Acc:13759]	CYFIP1	FALSE	NA	NA
Wave-2 complex	embl_complex_248	ENSG00000136754	abl-interactor 1 [Source:HGNC Symbol;Acc:11320]	ABI1	FALSE	NA	NA
Wave-2 complex	embl_complex_248	ENSG00000158195	WAS protein family, member 2 [Source:HGNC Symbol;Acc:12733]	WASF2	FALSE	NA	NA
Wave-2 complex	embl_complex_248	ENSG00000254999	BRICK1, SCAR/WAVE actin-nucleating complex subunit [Source:HGNC Symbol;Acc:23057]	BRK1	FALSE	NA	NA
WIP-WASp-actin-myosin-IIa complex	embl_complex_234	ENSG00000092841	myosin, light chain 6, alkali, smooth muscle and non-muscle [Source:HGNC Symbol;Acc:7587]	MYL6	FALSE	NA	NA
WIP-WASp-actin-myosin-IIa complex	embl_complex_234	ENSG00000100345	myosin, heavy chain 9, non-muscle [Source:HGNC Symbol;Acc:7579]	MYH9	TRUE	NA	TRUE
WIP-WASp-actin-myosin-IIa complex	embl_complex_234	ENSG00000101608	myosin, light chain 12A, regulatory, non-sarcomeric [Source:HGNC Symbol;Acc:16701]	MYL12A	FALSE	NA	NA
WIP-WASp-actin-myosin-IIa complex	embl_complex_234	ENSG00000107796	actin, alpha 2, smooth muscle, aorta [Source:HGNC Symbol;Acc:130]	ACTA2	FALSE	NA	NA
WIP-WASp-actin-myosin-IIa complex	embl_complex_234	ENSG00000115935	WAS/WASL interacting protein family, member 1 [Source:HGNC Symbol;Acc:12736]	WIPF1	TRUE	NA	FALSE

## Sheet: Sheet1
ENSG00000008018	FALSE	FALSE
ENSG00000013275	FALSE	FALSE
ENSG00000041357	TRUE	NA
ENSG00000087191	FALSE	FALSE
ENSG00000095261	FALSE	TRUE
ENSG00000099341	FALSE	FALSE
ENSG00000100519	FALSE	FALSE
ENSG00000100567	FALSE	FALSE
ENSG00000100764	FALSE	FALSE
ENSG00000100804	TRUE	FALSE
ENSG00000100902	FALSE	FALSE
ENSG00000101182	TRUE	FALSE
ENSG00000101843	TRUE	FALSE
ENSG00000103035	FALSE	FALSE
ENSG00000106588	NA	FALSE
ENSG00000108294	TRUE	TRUE
ENSG00000108344	FALSE	FALSE
ENSG00000108671	FALSE	FALSE
ENSG00000110801	FALSE	FALSE
ENSG00000115233	FALSE	FALSE
ENSG00000126067	FALSE	FALSE
ENSG00000129084	FALSE	FALSE
ENSG00000136930	FALSE	FALSE
ENSG00000142507	FALSE	FALSE
ENSG00000143106	FALSE	FALSE
ENSG00000154611	FALSE	NA
ENSG00000159352	FALSE	FALSE
ENSG00000159377	FALSE	FALSE
ENSG00000161057	FALSE	FALSE
ENSG00000163636	TRUE	FALSE
ENSG00000165916	FALSE	FALSE
ENSG00000173692	FALSE	FALSE
ENSG00000175166	FALSE	TRUE
ENSG00000185627	FALSE	NA
ENSG00000197170	FALSE	FALSE
ENSG00000067369	TRUE	TRUE
ENSG00000079246	FALSE	TRUE
ENSG00000117748	FALSE	FALSE
ENSG00000132383	FALSE	TRUE
ENSG00000196419	FALSE	TRUE
ENSG00000004897	FALSE	NA
ENSG00000053900	FALSE	FALSE
ENSG00000089053	FALSE	FALSE
ENSG00000094880	FALSE	FALSE
ENSG00000130177	FALSE	FALSE
ENSG00000153107	FALSE	FALSE
ENSG00000176248	FALSE	TRUE
ENSG00000196510	TRUE	FALSE
ENSG00000100380	TRUE	NA
ENSG00000105011	FALSE	NA
ENSG00000132780	TRUE	FALSE
ENSG00000159259	TRUE	NA
ENSG00000183765	FALSE	NA
ENSG00000012048	FALSE	NA
ENSG00000101138	FALSE	NA
ENSG00000101811	FALSE	FALSE
ENSG00000138376	FALSE	NA
ENSG00000176102	FALSE	FALSE
ENSG00000110756	FALSE	NA
ENSG00000143553	FALSE	NA
ENSG00000186222	FALSE	NA
ENSG00000189114	FALSE	NA
ENSG00000196072	FALSE	NA
ENSG00000080802	FALSE	NA
ENSG00000088038	FALSE	FALSE
ENSG00000111596	FALSE	FALSE
ENSG00000113300	FALSE	NA
ENSG00000125107	FALSE	TRUE
ENSG00000138767	FALSE	NA
ENSG00000144580	FALSE	FALSE
ENSG00000149115	TRUE	TRUE
ENSG00000155508	FALSE	NA
ENSG00000158435	FALSE	NA
ENSG00000182973	FALSE	NA
ENSG00000198791	FALSE	FALSE
ENSG00000011304	FALSE	FALSE
ENSG00000020922	FALSE	TRUE
ENSG00000063244	FALSE	FALSE
ENSG00000104067	FALSE	NA
ENSG00000111605	FALSE	TRUE
ENSG00000116560	FALSE	FALSE
ENSG00000119203	FALSE	FALSE
ENSG00000135387	TRUE	FALSE
ENSG00000149532	FALSE	FALSE
ENSG00000160201	FALSE	FALSE
ENSG00000163161	FALSE	FALSE
ENSG00000165494	NA	FALSE
ENSG00000167005	FALSE	FALSE
ENSG00000172409	FALSE	FALSE
ENSG00000103051	FALSE	FALSE
ENSG00000133103	FALSE	FALSE
ENSG00000135775	FALSE	FALSE
ENSG00000136152	TRUE	FALSE
ENSG00000164597	FALSE	FALSE
ENSG00000166685	FALSE	FALSE
ENSG00000168434	FALSE	FALSE
ENSG00000213380	NA	FALSE
ENSG00000111652	FALSE	TRUE
ENSG00000121022	FALSE	FALSE
ENSG00000138663	FALSE	FALSE
ENSG00000141030	FALSE	FALSE
ENSG00000144524	FALSE	NA
ENSG00000166200	FALSE	FALSE
ENSG00000168090	FALSE	FALSE
ENSG00000169727	FALSE	FALSE
ENSG00000198612	FALSE	FALSE
ENSG00000004487	FALSE	FALSE
ENSG00000117625	FALSE	NA
ENSG00000121741	FALSE	NA
ENSG00000140382	FALSE	NA
ENSG00000147130	FALSE	NA
ENSG00000167771	FALSE	NA
ENSG00000119203	FALSE	FALSE
ENSG00000145216	NA	FALSE
ENSG00000160917	NA	FALSE
ENSG00000165934	NA	FALSE
ENSG00000261230	NA	TRUE
ENSG00000082898	FALSE	TRUE
ENSG00000114503	FALSE	FALSE
ENSG00000132341	FALSE	FALSE
ENSG00000136937	FALSE	FALSE
ENSG00000164902	TRUE	TRUE
ENSG00000038358	FALSE	NA
ENSG00000110367	TRUE	NA
ENSG00000162290	TRUE	NA
ENSG00000172795	FALSE	NA
ENSG00000179151	FALSE	NA
ENSG00000079246	FALSE	TRUE
ENSG00000125977	FALSE	FALSE
ENSG00000129351	TRUE	FALSE
ENSG00000130741	FALSE	FALSE
ENSG00000134001	TRUE	TRUE
ENSG00000143621	FALSE	FALSE
ENSG00000196419	FALSE	TRUE
ENSG00000253729	TRUE	TRUE
ENSG00000100813	TRUE	FALSE
ENSG00000100941	TRUE	TRUE
ENSG00000108349	TRUE	NA
ENSG00000125351	FALSE	TRUE
ENSG00000131795	FALSE	FALSE
ENSG00000133226	FALSE	FALSE
ENSG00000141543	TRUE	FALSE
ENSG00000150459	FALSE	FALSE
ENSG00000162385	FALSE	FALSE
ENSG00000170473	TRUE	NA
ENSG00000183684	TRUE	FALSE
ENSG00000205937	FALSE	FALSE
ENSG00000075624	TRUE	NA
ENSG00000102119	TRUE	TRUE
ENSG00000116478	FALSE	FALSE
ENSG00000124610	TRUE	NA
ENSG00000136153	FALSE	NA
ENSG00000171720	TRUE	NA
ENSG00000175334	FALSE	NA
ENSG00000075914	FALSE	FALSE
ENSG00000077348	FALSE	FALSE
ENSG00000107371	FALSE	FALSE
ENSG00000120699	FALSE	FALSE
ENSG00000123737	FALSE	FALSE
ENSG00000130713	FALSE	FALSE
ENSG00000171311	FALSE	FALSE
ENSG00000171824	FALSE	FALSE
ENSG00000223496	NA	FALSE
ENSG00000260189	NA	FALSE
ENSG00000044574	TRUE	TRUE
ENSG00000070756	FALSE	TRUE
ENSG00000092201	NA	TRUE
ENSG00000100129	TRUE	FALSE
ENSG00000125944	TRUE	FALSE
ENSG00000138385	FALSE	FALSE
ENSG00000149136	FALSE	TRUE
ENSG00000160014	FALSE	FALSE
ENSG00000179218	TRUE	FALSE
ENSG00000181163	TRUE	TRUE
ENSG00000188486	NA	FALSE
ENSG00000196890	FALSE	NA
ENSG00000197837	NA	FALSE
ENSG00000010292	FALSE	NA
ENSG00000109805	FALSE	NA
ENSG00000113810	FALSE	TRUE
ENSG00000121152	FALSE	NA
ENSG00000136824	FALSE	TRUE
ENSG00000084623	FALSE	FALSE
ENSG00000104131	FALSE	FALSE
ENSG00000106263	FALSE	FALSE
ENSG00000107581	FALSE	FALSE
ENSG00000130254	FALSE	FALSE
ENSG00000130811	FALSE	FALSE
ENSG00000132361	FALSE	TRUE
ENSG00000137776	FALSE	TRUE
ENSG00000160633	TRUE	FALSE
ENSG00000184110	FALSE	FALSE
ENSG00000044574	TRUE	TRUE
ENSG00000066117	TRUE	TRUE
ENSG00000080503	TRUE	FALSE
ENSG00000082014	TRUE	NA
ENSG00000099956	TRUE	NA
ENSG00000108604	FALSE	FALSE
ENSG00000109971	FALSE	TRUE
ENSG00000115073	FALSE	FALSE
ENSG00000126803	TRUE	NA
ENSG00000127616	FALSE	FALSE
ENSG00000136518	FALSE	FALSE
ENSG00000138107	TRUE	FALSE
ENSG00000139613	TRUE	NA
ENSG00000155304	TRUE	FALSE
ENSG00000163939	TRUE	TRUE
ENSG00000173473	TRUE	FALSE
ENSG00000235941	NA	TRUE
ENSG00000012048	FALSE	NA
ENSG00000072501	TRUE	FALSE
ENSG00000076242	FALSE	NA
ENSG00000113522	TRUE	FALSE
ENSG00000116062	FALSE	NA
ENSG00000138376	FALSE	NA
ENSG00000047315	FALSE	FALSE
ENSG00000060069	TRUE	FALSE
ENSG00000100462	FALSE	FALSE
ENSG00000100632	FALSE	FALSE
ENSG00000112079	FALSE	FALSE
ENSG00000116455	FALSE	TRUE
ENSG00000125651	FALSE	FALSE
ENSG00000101421	FALSE	NA
ENSG00000115561	FALSE	NA
ENSG00000130724	FALSE	NA
ENSG00000164695	FALSE	NA
ENSG00000176108	FALSE	NA
ENSG00000080603	FALSE	FALSE
ENSG00000099956	TRUE	NA
ENSG00000099995	FALSE	FALSE
ENSG00000127616	FALSE	FALSE
ENSG00000130726	TRUE	TRUE
ENSG00000136715	FALSE	NA
ENSG00000139613	TRUE	NA
ENSG00000141027	TRUE	NA
ENSG00000173473	TRUE	FALSE
ENSG00000090889	TRUE	NA
ENSG00000113810	FALSE	TRUE
ENSG00000116478	FALSE	FALSE
ENSG00000136824	FALSE	TRUE
ENSG00000153147	FALSE	TRUE
ENSG00000169375	FALSE	TRUE
ENSG00000099381	FALSE	FALSE
ENSG00000101191	FALSE	FALSE
ENSG00000106462	FALSE	FALSE
ENSG00000117222	FALSE	FALSE
ENSG00000118058	TRUE	NA
ENSG00000129691	FALSE	TRUE
ENSG00000139718	FALSE	NA
ENSG00000154832	FALSE	FALSE
ENSG00000162961	FALSE	FALSE
ENSG00000164091	FALSE	FALSE
ENSG00000196363	FALSE	FALSE
ENSG00000065000	FALSE	NA
ENSG00000103723	FALSE	NA
ENSG00000132842	TRUE	NA
ENSG00000157823	FALSE	NA
ENSG00000177879	FALSE	NA
ENSG00000185009	FALSE	NA
ENSG00000242498	TRUE	NA
ENSG00000102054	FALSE	NA
ENSG00000103091	FALSE	NA
ENSG00000127580	TRUE	NA
ENSG00000159259	TRUE	NA
ENSG00000162521	FALSE	FALSE
ENSG00000167670	TRUE	NA
ENSG00000126267	FALSE	FALSE
ENSG00000127184	NA	FALSE
ENSG00000131143	FALSE	FALSE
ENSG00000135940	FALSE	FALSE
ENSG00000178741	FALSE	FALSE
ENSG00000198712	FALSE	FALSE
ENSG00000107672	NA	FALSE
ENSG00000156973	NA	FALSE
ENSG00000163029	FALSE	FALSE
ENSG00000169189	FALSE	NA
ENSG00000179222	TRUE	NA
ENSG00000185115	TRUE	FALSE
ENSG00000198887	FALSE	FALSE
ENSG00000259980	NA	TRUE
ENSG00000028528	TRUE	NA
ENSG00000069329	TRUE	FALSE
ENSG00000111237	FALSE	FALSE
ENSG00000122958	FALSE	TRUE
ENSG00000129515	FALSE	FALSE
ENSG00000151502	FALSE	TRUE
ENSG00000205302	FALSE	FALSE
ENSG00000006715	FALSE	NA
ENSG00000104142	FALSE	FALSE
ENSG00000139719	FALSE	FALSE
ENSG00000160695	FALSE	NA
ENSG00000166887	FALSE	FALSE
ENSG00000184056	FALSE	FALSE
ENSG00000215305	FALSE	FALSE
ENSG00000078328	TRUE	NA
ENSG00000143321	FALSE	TRUE
ENSG00000153147	FALSE	TRUE
ENSG00000164985	TRUE	NA
ENSG00000166503	TRUE	NA
ENSG00000167674	TRUE	NA
ENSG00000070785	FALSE	NA
ENSG00000111361	FALSE	NA
ENSG00000115211	FALSE	NA
ENSG00000119718	FALSE	NA
ENSG00000145191	FALSE	NA
ENSG00000049245	TRUE	NA
ENSG00000092531	FALSE	NA
ENSG00000103496	FALSE	NA
ENSG00000117533	TRUE	NA
ENSG00000118640	TRUE	NA
ENSG00000055130	FALSE	TRUE
ENSG00000099804	FALSE	NA
ENSG00000107341	FALSE	TRUE
ENSG00000108094	FALSE	FALSE
ENSG00000113558	FALSE	TRUE
ENSG00000165416	FALSE	TRUE
ENSG00000069345	TRUE	FALSE
ENSG00000080824	FALSE	FALSE
ENSG00000086061	FALSE	FALSE
ENSG00000096384	TRUE	FALSE
ENSG00000109971	FALSE	TRUE
ENSG00000126803	TRUE	NA
ENSG00000138709	TRUE	NA
ENSG00000140403	FALSE	NA
ENSG00000155506	NA	TRUE
ENSG00000166598	TRUE	TRUE
ENSG00000235941	NA	TRUE
ENSG00000070061	FALSE	TRUE
ENSG00000109911	FALSE	TRUE
ENSG00000134014	FALSE	TRUE
ENSG00000134759	FALSE	FALSE
ENSG00000170291	FALSE	FALSE
ENSG00000044574	TRUE	TRUE
ENSG00000080824	FALSE	FALSE
ENSG00000099381	FALSE	FALSE
ENSG00000102054	FALSE	NA
ENSG00000109971	FALSE	TRUE
ENSG00000111707	TRUE	FALSE
ENSG00000116478	FALSE	FALSE
ENSG00000129691	FALSE	TRUE
ENSG00000147162	FALSE	TRUE
ENSG00000162521	FALSE	FALSE
ENSG00000169375	FALSE	TRUE
ENSG00000170606	FALSE	FALSE
ENSG00000172534	FALSE	FALSE
ENSG00000185591	FALSE	NA
ENSG00000196363	FALSE	FALSE
ENSG00000196591	TRUE	FALSE
ENSG00000067900	FALSE	NA
ENSG00000069020	TRUE	NA
ENSG00000112079	FALSE	FALSE
ENSG00000172081	TRUE	NA
ENSG00000173542	TRUE	NA
ENSG00000182208	TRUE	NA
ENSG00000049618	FALSE	FALSE
ENSG00000112851	TRUE	NA
ENSG00000124151	FALSE	NA
ENSG00000127616	FALSE	FALSE
ENSG00000139613	TRUE	NA
ENSG00000141027	TRUE	NA
ENSG00000173473	TRUE	FALSE
ENSG00000196498	TRUE	NA
ENSG00000197323	FALSE	NA
ENSG00000005007	FALSE	NA
ENSG00000021776	TRUE	NA
ENSG00000124201	TRUE	NA
ENSG00000125351	FALSE	TRUE
ENSG00000151461	FALSE	NA
ENSG00000104980	FALSE	NA
ENSG00000109519	FALSE	NA
ENSG00000113013	FALSE	NA
ENSG00000120675	FALSE	NA
ENSG00000217930	FALSE	FALSE
ENSG00000055130	FALSE	TRUE
ENSG00000099817	TRUE	FALSE
ENSG00000113558	FALSE	TRUE
ENSG00000143256	FALSE	FALSE
ENSG00000145604	FALSE	NA
ENSG00000175792	TRUE	FALSE
ENSG00000183207	TRUE	FALSE
ENSG00000092199	NA	TRUE
ENSG00000100028	FALSE	FALSE
ENSG00000125835	FALSE	FALSE
ENSG00000130119	FALSE	FALSE
ENSG00000130826	TRUE	TRUE
ENSG00000135372	TRUE	FALSE
ENSG00000145912	FALSE	FALSE
ENSG00000153187	FALSE	FALSE
ENSG00000182004	FALSE	FALSE
ENSG00000182117	FALSE	FALSE
ENSG00000075151	FALSE	FALSE
ENSG00000110321	NA	FALSE
ENSG00000114867	FALSE	NA
ENSG00000141543	TRUE	FALSE
ENSG00000151247	FALSE	FALSE
ENSG00000156976	TRUE	NA
ENSG00000161960	FALSE	FALSE
ENSG00000084623	FALSE	FALSE
ENSG00000100664	TRUE	TRUE
ENSG00000106263	FALSE	FALSE
ENSG00000114784	FALSE	NA
ENSG00000125977	FALSE	FALSE
ENSG00000130741	FALSE	FALSE
ENSG00000134001	TRUE	TRUE
ENSG00000173812	NA	FALSE
ENSG00000184110	FALSE	FALSE
ENSG00000076242	FALSE	NA
ENSG00000106399	FALSE	FALSE
ENSG00000117748	FALSE	FALSE
ENSG00000132383	FALSE	TRUE
ENSG00000197299	FALSE	NA
ENSG00000121481	FALSE	NA
ENSG00000122565	FALSE	NA
ENSG00000125952	FALSE	NA
ENSG00000156374	FALSE	NA
ENSG00000174197	FALSE	NA
ENSG00000181090	FALSE	NA
ENSG00000198176	FALSE	NA
ENSG00000079246	FALSE	TRUE
ENSG00000085224	TRUE	TRUE
ENSG00000100084	FALSE	NA
ENSG00000102054	FALSE	NA
ENSG00000105011	FALSE	NA
ENSG00000111875	NA	FALSE
ENSG00000118900	FALSE	NA
ENSG00000128708	FALSE	FALSE
ENSG00000129484	FALSE	NA
ENSG00000131747	FALSE	TRUE
ENSG00000132780	TRUE	FALSE
ENSG00000143799	TRUE	TRUE
ENSG00000162521	FALSE	FALSE
ENSG00000196497	TRUE	TRUE
ENSG00000197837	NA	FALSE
ENSG00000206279	NA	FALSE
ENSG00000253729	TRUE	TRUE
ENSG00000100216	FALSE	NA
ENSG00000130204	FALSE	NA
ENSG00000154174	FALSE	NA
ENSG00000173726	FALSE	NA
ENSG00000196683	FALSE	NA
ENSG00000076924	FALSE	FALSE
ENSG00000096401	FALSE	FALSE
ENSG00000101343	FALSE	FALSE
ENSG00000110107	FALSE	FALSE
ENSG00000117614	NA	FALSE
ENSG00000240682	FALSE	FALSE
ENSG00000073111	TRUE	TRUE
ENSG00000092201	NA	TRUE
ENSG00000104738	FALSE	TRUE
ENSG00000149136	FALSE	TRUE
ENSG00000166508	FALSE	TRUE
ENSG00000070367	TRUE	FALSE
ENSG00000112685	FALSE	FALSE
ENSG00000116903	TRUE	FALSE
ENSG00000131558	FALSE	FALSE
ENSG00000144036	TRUE	NA
ENSG00000149503	TRUE	NA
ENSG00000180104	FALSE	FALSE
ENSG00000182473	FALSE	FALSE
ENSG00000048544	FALSE	FALSE
ENSG00000061794	TRUE	FALSE
ENSG00000115268	TRUE	TRUE
ENSG00000116898	TRUE	TRUE
ENSG00000120333	FALSE	FALSE
ENSG00000122140	TRUE	FALSE
ENSG00000125445	FALSE	FALSE
ENSG00000132676	FALSE	FALSE
ENSG00000135972	TRUE	FALSE
ENSG00000144029	FALSE	FALSE
ENSG00000148090	TRUE	NA
ENSG00000163319	FALSE	NA
ENSG00000165792	FALSE	NA
ENSG00000181610	FALSE	FALSE
ENSG00000181991	TRUE	FALSE
ENSG00000182180	FALSE	TRUE
ENSG00000187145	NA	FALSE
ENSG00000214517	TRUE	FALSE
ENSG00000226225	NA	FALSE
ENSG00000243927	FALSE	FALSE
ENSG00000249773	FALSE	NA
ENSG00000080603	FALSE	FALSE
ENSG00000127337	FALSE	TRUE
ENSG00000136518	FALSE	FALSE
ENSG00000175792	TRUE	FALSE
ENSG00000178028	FALSE	FALSE
ENSG00000183207	TRUE	FALSE
ENSG00000099624	FALSE	FALSE
ENSG00000110955	FALSE	FALSE
ENSG00000116459	FALSE	FALSE
ENSG00000124172	NA	FALSE
ENSG00000130770	FALSE	NA
ENSG00000152234	FALSE	FALSE
ENSG00000165629	FALSE	NA
ENSG00000167283	FALSE	FALSE
ENSG00000167863	FALSE	FALSE
ENSG00000198899	FALSE	NA
ENSG00000241837	FALSE	FALSE
ENSG00000114982	FALSE	NA
ENSG00000117697	TRUE	NA
ENSG00000172534	FALSE	FALSE
ENSG00000187778	FALSE	NA
ENSG00000196363	FALSE	FALSE
ENSG00000066027	FALSE	NA
ENSG00000116478	FALSE	FALSE
ENSG00000149923	FALSE	FALSE
ENSG00000172531	TRUE	FALSE
ENSG00000196591	TRUE	FALSE
ENSG00000227804	NA	FALSE
ENSG00000115484	FALSE	FALSE
ENSG00000120438	FALSE	FALSE
ENSG00000132141	FALSE	NA
ENSG00000135624	FALSE	FALSE
ENSG00000146731	NA	FALSE
ENSG00000150753	FALSE	FALSE
ENSG00000156261	FALSE	FALSE
ENSG00000163468	FALSE	FALSE
ENSG00000166226	FALSE	FALSE
ENSG00000084733	FALSE	NA
ENSG00000092531	FALSE	NA
ENSG00000131899	TRUE	NA
ENSG00000166128	FALSE	NA
ENSG00000167461	TRUE	NA
ENSG00000005249	TRUE	NA
ENSG00000072062	FALSE	NA
ENSG00000108946	TRUE	NA
ENSG00000114302	FALSE	NA
ENSG00000142875	FALSE	NA
ENSG00000011260	FALSE	TRUE
ENSG00000065183	FALSE	TRUE
ENSG00000108651	FALSE	TRUE
ENSG00000134987	FALSE	FALSE
ENSG00000183751	FALSE	TRUE
ENSG00000241945	FALSE	FALSE
ENSG00000102119	TRUE	TRUE
ENSG00000104824	NA	FALSE
ENSG00000108561	FALSE	TRUE
ENSG00000108953	FALSE	FALSE
ENSG00000128534	FALSE	FALSE
ENSG00000129351	TRUE	FALSE
ENSG00000134308	FALSE	FALSE
ENSG00000140575	TRUE	TRUE
ENSG00000143321	FALSE	TRUE
ENSG00000150593	TRUE	TRUE
ENSG00000153187	FALSE	FALSE
ENSG00000165119	TRUE	FALSE
ENSG00000166165	TRUE	NA
ENSG00000166181	FALSE	FALSE
ENSG00000167088	FALSE	FALSE
ENSG00000088930	NA	FALSE
ENSG00000101413	NA	TRUE
ENSG00000114127	NA	TRUE
ENSG00000141425	NA	TRUE
ENSG00000163125	NA	FALSE
ENSG00000102119	TRUE	TRUE
ENSG00000105401	FALSE	FALSE
ENSG00000107949	FALSE	FALSE
ENSG00000108953	FALSE	FALSE
ENSG00000128534	FALSE	FALSE
ENSG00000132485	FALSE	TRUE
ENSG00000136715	FALSE	NA
ENSG00000138385	FALSE	FALSE
ENSG00000145907	FALSE	FALSE
ENSG00000165119	TRUE	FALSE
ENSG00000166913	TRUE	FALSE
ENSG00000167088	FALSE	FALSE
ENSG00000225998	NA	FALSE
ENSG00000095139	FALSE	FALSE
ENSG00000105669	FALSE	FALSE
ENSG00000111481	TRUE	FALSE
ENSG00000122218	FALSE	FALSE
ENSG00000129083	FALSE	FALSE
ENSG00000149182	TRUE	NA
ENSG00000181789	FALSE	TRUE
ENSG00000184432	FALSE	TRUE
ENSG00000242247	TRUE	NA
ENSG00000266779	NA	FALSE
ENSG00000094916	TRUE	NA
ENSG00000108468	FALSE	NA
ENSG00000122565	FALSE	NA
ENSG00000130726	TRUE	TRUE
ENSG00000143379	TRUE	NA
ENSG00000171681	FALSE	NA
ENSG00000181090	FALSE	NA
ENSG00000096070	FALSE	NA
ENSG00000100425	FALSE	NA
ENSG00000127337	FALSE	TRUE
ENSG00000136504	FALSE	NA
ENSG00000156983	FALSE	NA
ENSG00000163875	FALSE	NA
ENSG00000100201	FALSE	FALSE
ENSG00000107625	TRUE	NA
ENSG00000108654	FALSE	FALSE
ENSG00000177084	FALSE	NA
ENSG00000178105	TRUE	NA
ENSG00000010256	FALSE	FALSE
ENSG00000140740	FALSE	FALSE
ENSG00000156467	FALSE	FALSE
ENSG00000164405	FALSE	FALSE
ENSG00000169021	FALSE	FALSE
ENSG00000173660	FALSE	FALSE
ENSG00000179091	FALSE	FALSE
ENSG00000184076	FALSE	FALSE
ENSG00000198727	FALSE	FALSE
ENSG00000070770	NA	FALSE
ENSG00000101266	NA	FALSE
ENSG00000165271	NA	TRUE
ENSG00000189306	NA	FALSE
ENSG00000230700	NA	TRUE
ENSG00000111229	FALSE	NA
ENSG00000115091	FALSE	FALSE
ENSG00000130429	FALSE	TRUE
ENSG00000136950	FALSE	FALSE
ENSG00000138071	FALSE	FALSE
ENSG00000162704	FALSE	FALSE
ENSG00000163466	FALSE	FALSE
ENSG00000241553	FALSE	FALSE
ENSG00000241685	TRUE	NA
ENSG00000102054	FALSE	NA
ENSG00000116478	FALSE	FALSE
ENSG00000127511	FALSE	TRUE
ENSG00000139990	TRUE	NA
ENSG00000153487	NA	FALSE
ENSG00000162521	FALSE	FALSE
ENSG00000169375	FALSE	TRUE
ENSG00000171720	TRUE	NA
ENSG00000196591	TRUE	FALSE
ENSG00000009954	TRUE	TRUE
ENSG00000115524	NA	FALSE
ENSG00000119707	FALSE	FALSE
ENSG00000124795	TRUE	FALSE
ENSG00000132382	TRUE	TRUE
ENSG00000152582	TRUE	NA
ENSG00000165732	TRUE	TRUE
ENSG00000004487	FALSE	FALSE
ENSG00000089902	NA	FALSE
ENSG00000116478	FALSE	FALSE
ENSG00000117625	FALSE	NA
ENSG00000148516	FALSE	NA
ENSG00000159692	FALSE	TRUE
ENSG00000169554	FALSE	NA
ENSG00000171940	TRUE	NA
ENSG00000175029	FALSE	NA
ENSG00000181090	FALSE	NA
ENSG00000196591	TRUE	FALSE
ENSG00000037241	NA	FALSE
ENSG00000063177	FALSE	FALSE
ENSG00000071082	FALSE	FALSE
ENSG00000089009	FALSE	FALSE
ENSG00000089157	FALSE	FALSE
ENSG00000100316	FALSE	FALSE
ENSG00000105640	FALSE	FALSE
ENSG00000108298	FALSE	FALSE
ENSG00000109475	TRUE	FALSE
ENSG00000114391	FALSE	FALSE
ENSG00000116251	FALSE	NA
ENSG00000122026	FALSE	FALSE
ENSG00000122406	FALSE	FALSE
ENSG00000125691	FALSE	FALSE
ENSG00000130255	FALSE	FALSE
ENSG00000131469	FALSE	FALSE
ENSG00000136942	FALSE	FALSE
ENSG00000137818	FALSE	FALSE
ENSG00000142541	FALSE	FALSE
ENSG00000142676	FALSE	FALSE
ENSG00000144713	NA	FALSE
ENSG00000145592	NA	FALSE
ENSG00000146223	FALSE	FALSE
ENSG00000147403	FALSE	FALSE
ENSG00000147604	FALSE	FALSE
ENSG00000156482	TRUE	FALSE
ENSG00000161016	FALSE	FALSE
ENSG00000161970	FALSE	FALSE
ENSG00000162244	NA	FALSE
ENSG00000163584	TRUE	NA
ENSG00000163682	FALSE	FALSE
ENSG00000165502	FALSE	NA
ENSG00000166441	FALSE	FALSE
ENSG00000167526	FALSE	FALSE
ENSG00000172809	TRUE	FALSE
ENSG00000174444	FALSE	FALSE
ENSG00000174748	FALSE	FALSE
ENSG00000177600	FALSE	FALSE
ENSG00000182899	FALSE	TRUE
ENSG00000188846	FALSE	FALSE
ENSG00000197756	FALSE	FALSE
ENSG00000197958	FALSE	FALSE
ENSG00000198242	FALSE	FALSE
ENSG00000198755	FALSE	FALSE
ENSG00000215472	TRUE	FALSE
ENSG00000221983	FALSE	NA
ENSG00000241343	NA	FALSE
ENSG00000260501	NA	FALSE
ENSG00000100029	FALSE	TRUE
ENSG00000100316	FALSE	FALSE
ENSG00000107937	FALSE	TRUE
ENSG00000122406	FALSE	FALSE
ENSG00000125691	FALSE	FALSE
ENSG00000130119	FALSE	FALSE
ENSG00000134697	FALSE	TRUE
ENSG00000137876	NA	FALSE
ENSG00000138442	FALSE	FALSE
ENSG00000161016	FALSE	FALSE
ENSG00000163938	FALSE	TRUE
ENSG00000171490	FALSE	FALSE
ENSG00000174444	FALSE	FALSE
ENSG00000182899	FALSE	TRUE
ENSG00000196363	FALSE	FALSE
ENSG00000215472	TRUE	FALSE
ENSG00000242372	FALSE	TRUE
ENSG00000260501	NA	FALSE
ENSG00000261236	NA	FALSE
ENSG00000032219	NA	FALSE
ENSG00000066117	TRUE	TRUE
ENSG00000099956	TRUE	NA
ENSG00000102054	FALSE	NA
ENSG00000116478	FALSE	FALSE
ENSG00000127616	FALSE	FALSE
ENSG00000136518	FALSE	FALSE
ENSG00000139613	TRUE	NA
ENSG00000153487	NA	FALSE
ENSG00000162521	FALSE	FALSE
ENSG00000164105	FALSE	NA
ENSG00000169375	FALSE	TRUE
ENSG00000173473	TRUE	FALSE
ENSG00000196591	TRUE	FALSE
ENSG00000100030	FALSE	NA
ENSG00000102882	FALSE	NA
ENSG00000126934	FALSE	NA
ENSG00000141639	FALSE	NA
ENSG00000166484	FALSE	NA
ENSG00000169032	FALSE	NA
ENSG00000009954	TRUE	TRUE
ENSG00000104472	TRUE	NA
ENSG00000148229	FALSE	NA
ENSG00000153147	FALSE	TRUE
ENSG00000198604	TRUE	NA
ENSG00000073111	TRUE	TRUE
ENSG00000076003	TRUE	TRUE
ENSG00000102119	TRUE	TRUE
ENSG00000104738	FALSE	TRUE
ENSG00000108561	FALSE	TRUE
ENSG00000136715	FALSE	NA
ENSG00000153187	FALSE	FALSE
ENSG00000071626	FALSE	TRUE
ENSG00000101811	FALSE	FALSE
ENSG00000122566	FALSE	FALSE
ENSG00000131795	FALSE	FALSE
ENSG00000135097	FALSE	NA
ENSG00000135486	FALSE	FALSE
ENSG00000138668	FALSE	FALSE
ENSG00000152795	FALSE	FALSE
ENSG00000153944	TRUE	FALSE
ENSG00000165494	NA	FALSE
ENSG00000170144	FALSE	TRUE
ENSG00000172409	FALSE	FALSE
ENSG00000176102	FALSE	FALSE
ENSG00000177613	FALSE	NA
ENSG00000177733	FALSE	TRUE
ENSG00000197451	FALSE	FALSE
ENSG00000011007	TRUE	NA
ENSG00000036257	FALSE	NA
ENSG00000071794	FALSE	NA
ENSG00000154582	FALSE	NA
ENSG00000158290	TRUE	NA
ENSG00000075624	TRUE	NA
ENSG00000101442	NA	FALSE
ENSG00000107796	FALSE	NA
ENSG00000108064	TRUE	TRUE
ENSG00000113812	FALSE	NA
ENSG00000127337	FALSE	TRUE
ENSG00000128908	TRUE	NA
ENSG00000136518	FALSE	FALSE
ENSG00000169067	TRUE	NA
ENSG00000175792	TRUE	FALSE
ENSG00000183207	TRUE	FALSE
ENSG00000123374	FALSE	TRUE
ENSG00000134057	TRUE	NA
ENSG00000157456	FALSE	NA
ENSG00000164885	TRUE	NA
ENSG00000170312	FALSE	NA
ENSG00000066027	FALSE	NA
ENSG00000078304	FALSE	FALSE
ENSG00000104695	NA	FALSE
ENSG00000105568	FALSE	FALSE
ENSG00000112640	FALSE	TRUE
ENSG00000113575	FALSE	NA
ENSG00000154001	TRUE	FALSE
ENSG00000262764	NA	FALSE
ENSG00000115368	NA	FALSE
ENSG00000119285	NA	FALSE
ENSG00000132382	TRUE	TRUE
ENSG00000141076	NA	FALSE
ENSG00000164338	NA	FALSE
ENSG00000108590	FALSE	NA
ENSG00000132964	FALSE	NA
ENSG00000133398	FALSE	NA
ENSG00000161920	FALSE	NA
ENSG00000180182	FALSE	FALSE
ENSG00000067992	FALSE	NA
ENSG00000091140	FALSE	TRUE
ENSG00000110435	FALSE	FALSE
ENSG00000131828	FALSE	FALSE
ENSG00000168291	FALSE	FALSE
ENSG00000248098	FALSE	NA
ENSG00000263032	NA	FALSE
ENSG00000102158	TRUE	NA
ENSG00000118705	FALSE	FALSE
ENSG00000129562	FALSE	FALSE
ENSG00000134910	FALSE	TRUE
ENSG00000163527	TRUE	FALSE
ENSG00000163902	FALSE	FALSE
ENSG00000244038	FALSE	FALSE
ENSG00000055950	FALSE	NA
ENSG00000082515	FALSE	FALSE
ENSG00000086504	FALSE	FALSE
ENSG00000105364	FALSE	FALSE
ENSG00000106591	FALSE	NA
ENSG00000108826	FALSE	NA
ENSG00000112651	FALSE	FALSE
ENSG00000114686	FALSE	FALSE
ENSG00000125691	FALSE	FALSE
ENSG00000130312	FALSE	NA
ENSG00000131368	FALSE	FALSE
ENSG00000135900	FALSE	TRUE
ENSG00000136522	FALSE	FALSE
ENSG00000137547	FALSE	FALSE
ENSG00000142676	FALSE	FALSE
ENSG00000149792	FALSE	FALSE
ENSG00000156508	TRUE	TRUE
ENSG00000158042	NA	FALSE
ENSG00000159111	FALSE	FALSE
ENSG00000161016	FALSE	FALSE
ENSG00000166902	FALSE	FALSE
ENSG00000169288	TRUE	FALSE
ENSG00000172172	FALSE	FALSE
ENSG00000174547	FALSE	FALSE
ENSG00000182154	TRUE	FALSE
ENSG00000185608	FALSE	NA
ENSG00000197345	FALSE	FALSE
ENSG00000204316	FALSE	NA
ENSG00000204822	FALSE	FALSE
ENSG00000214026	FALSE	FALSE
ENSG00000243147	FALSE	NA
ENSG00000259494	FALSE	FALSE
ENSG00000262814	TRUE	FALSE
ENSG00000089902	NA	FALSE
ENSG00000099956	TRUE	NA
ENSG00000102119	TRUE	TRUE
ENSG00000111642	FALSE	FALSE
ENSG00000116478	FALSE	FALSE
ENSG00000130726	TRUE	TRUE
ENSG00000136146	TRUE	TRUE
ENSG00000139613	TRUE	NA
ENSG00000150459	FALSE	FALSE
ENSG00000162961	FALSE	FALSE
ENSG00000171720	TRUE	NA
ENSG00000173473	TRUE	FALSE
ENSG00000177565	FALSE	TRUE
ENSG00000089094	FALSE	NA
ENSG00000113558	FALSE	TRUE
ENSG00000121481	FALSE	NA
ENSG00000170606	FALSE	FALSE
ENSG00000183337	FALSE	NA
ENSG00000075336	NA	FALSE
ENSG00000105197	FALSE	FALSE
ENSG00000120675	FALSE	NA
ENSG00000126768	FALSE	FALSE
ENSG00000138297	FALSE	NA
ENSG00000204152	NA	FALSE
ENSG00000217930	FALSE	FALSE
ENSG00000124578	FALSE	NA
ENSG00000180596	FALSE	NA
ENSG00000184270	FALSE	NA
ENSG00000188375	FALSE	NA
ENSG00000196890	FALSE	NA
ENSG00000246705	FALSE	NA
ENSG00000052723	FALSE	NA
ENSG00000075624	TRUE	NA
ENSG00000100345	TRUE	NA
ENSG00000102119	TRUE	TRUE
ENSG00000117519	FALSE	NA
ENSG00000136153	FALSE	NA
ENSG00000157483	FALSE	NA
ENSG00000197694	TRUE	NA
ENSG00000127824	FALSE	NA
ENSG00000137267	FALSE	NA
ENSG00000137285	TRUE	NA
ENSG00000167553	FALSE	NA
ENSG00000176014	FALSE	NA
ENSG00000183785	FALSE	NA
ENSG00000188229	FALSE	NA
ENSG00000198211	FALSE	NA
ENSG00000075826	TRUE	NA
ENSG00000079332	FALSE	FALSE
ENSG00000086598	FALSE	TRUE
ENSG00000099203	FALSE	FALSE
ENSG00000100934	TRUE	TRUE
ENSG00000101310	TRUE	TRUE
ENSG00000113615	FALSE	FALSE
ENSG00000117500	FALSE	TRUE
ENSG00000125991	FALSE	NA
ENSG00000134970	FALSE	NA
ENSG00000138674	TRUE	TRUE
ENSG00000138802	FALSE	FALSE
ENSG00000148396	FALSE	TRUE
ENSG00000152700	FALSE	FALSE
ENSG00000157020	TRUE	FALSE
ENSG00000158604	TRUE	NA
ENSG00000166557	TRUE	NA
ENSG00000170348	FALSE	FALSE
ENSG00000176986	NA	FALSE
ENSG00000184840	NA	FALSE
ENSG00000006125	FALSE	FALSE
ENSG00000072958	FALSE	TRUE
ENSG00000100280	FALSE	FALSE
ENSG00000106367	TRUE	FALSE
ENSG00000161203	TRUE	FALSE
ENSG00000166747	FALSE	FALSE
ENSG00000101132	FALSE	FALSE
ENSG00000113068	FALSE	FALSE
ENSG00000123349	FALSE	FALSE
ENSG00000143256	FALSE	FALSE
ENSG00000155959	FALSE	FALSE
ENSG00000235692	NA	FALSE
ENSG00000033627	FALSE	NA
ENSG00000047249	FALSE	FALSE
ENSG00000100554	FALSE	FALSE
ENSG00000114573	FALSE	FALSE
ENSG00000116039	FALSE	NA
ENSG00000128524	FALSE	FALSE
ENSG00000131100	FALSE	FALSE
ENSG00000136888	FALSE	FALSE
ENSG00000147416	NA	FALSE
ENSG00000155097	FALSE	FALSE
ENSG00000159720	FALSE	FALSE
ENSG00000185344	FALSE	NA
ENSG00000008988	FALSE	FALSE
ENSG00000083845	FALSE	FALSE
ENSG00000105193	FALSE	FALSE
ENSG00000105372	FALSE	FALSE
ENSG00000110700	FALSE	FALSE
ENSG00000112306	FALSE	FALSE
ENSG00000115268	TRUE	TRUE
ENSG00000118181	FALSE	FALSE
ENSG00000124614	NA	FALSE
ENSG00000134419	FALSE	FALSE
ENSG00000137154	FALSE	FALSE
ENSG00000138326	FALSE	FALSE
ENSG00000140988	FALSE	FALSE
ENSG00000142534	FALSE	FALSE
ENSG00000142937	FALSE	FALSE
ENSG00000143947	NA	FALSE
ENSG00000145425	FALSE	FALSE
ENSG00000149273	FALSE	FALSE
ENSG00000149806	FALSE	FALSE
ENSG00000164587	FALSE	FALSE
ENSG00000168028	FALSE	NA
ENSG00000170889	FALSE	FALSE
ENSG00000171858	FALSE	FALSE
ENSG00000171863	FALSE	FALSE
ENSG00000177954	TRUE	NA
ENSG00000184779	NA	FALSE
ENSG00000185088	FALSE	FALSE
ENSG00000186468	FALSE	FALSE
ENSG00000196656	NA	FALSE
ENSG00000198034	FALSE	FALSE
ENSG00000204628	FALSE	FALSE
ENSG00000213741	TRUE	TRUE
ENSG00000226225	NA	FALSE
ENSG00000233927	FALSE	FALSE
ENSG00000004487	FALSE	FALSE
ENSG00000048028	FALSE	NA
ENSG00000072364	FALSE	NA
ENSG00000102054	FALSE	NA
ENSG00000116478	FALSE	FALSE
ENSG00000129315	FALSE	FALSE
ENSG00000136807	FALSE	FALSE
ENSG00000139687	FALSE	TRUE
ENSG00000144597	FALSE	NA
ENSG00000162521	FALSE	FALSE
ENSG00000196363	FALSE	FALSE
ENSG00000196591	TRUE	FALSE
ENSG00000153339	FALSE	NA
ENSG00000170043	FALSE	NA
ENSG00000181029	FALSE	NA
ENSG00000182400	FALSE	NA
ENSG00000196655	TRUE	NA
ENSG00000065135	FALSE	NA
ENSG00000069966	FALSE	NA
ENSG00000111664	FALSE	NA
ENSG00000114450	TRUE	NA
ENSG00000128266	FALSE	NA
ENSG00000172354	FALSE	NA
ENSG00000008838	FALSE	FALSE
ENSG00000042429	FALSE	FALSE
ENSG00000072364	FALSE	NA
ENSG00000099917	FALSE	FALSE
ENSG00000112282	FALSE	TRUE
ENSG00000129315	FALSE	FALSE
ENSG00000130382	NA	FALSE
ENSG00000136146	TRUE	TRUE
ENSG00000136807	FALSE	FALSE
ENSG00000144597	FALSE	NA
ENSG00000171843	FALSE	NA
ENSG00000187555	FALSE	TRUE
ENSG00000187735	FALSE	FALSE
ENSG00000092377	TRUE	NA
ENSG00000141027	TRUE	NA
ENSG00000171720	TRUE	NA
ENSG00000177565	FALSE	TRUE
ENSG00000196498	TRUE	NA
ENSG00000092201	NA	TRUE
ENSG00000100393	FALSE	NA
ENSG00000109111	FALSE	TRUE
ENSG00000125686	FALSE	FALSE
ENSG00000129315	FALSE	FALSE
ENSG00000132376	TRUE	NA
ENSG00000132964	FALSE	NA
ENSG00000136807	FALSE	FALSE
ENSG00000148400	TRUE	NA
ENSG00000168214	TRUE	FALSE
ENSG00000181222	FALSE	FALSE
ENSG00000262841	NA	FALSE
ENSG00000100811	FALSE	NA
ENSG00000113812	FALSE	NA
ENSG00000115274	FALSE	NA
ENSG00000128908	TRUE	NA
ENSG00000170322	FALSE	NA
ENSG00000064102	FALSE	FALSE
ENSG00000102786	FALSE	FALSE
ENSG00000104299	FALSE	FALSE
ENSG00000104613	FALSE	FALSE
ENSG00000108506	FALSE	FALSE
ENSG00000127054	TRUE	FALSE
ENSG00000138785	FALSE	NA
ENSG00000139579	FALSE	NA
ENSG00000143493	FALSE	FALSE
ENSG00000146576	FALSE	NA
ENSG00000148153	FALSE	NA
ENSG00000149262	FALSE	FALSE
ENSG00000164880	NA	FALSE
ENSG00000164941	FALSE	FALSE
ENSG00000185085	FALSE	FALSE
ENSG00000262826	NA	FALSE
ENSG00000072518	FALSE	NA
ENSG00000080824	FALSE	FALSE
ENSG00000088356	FALSE	FALSE
ENSG00000096384	TRUE	FALSE
ENSG00000105401	FALSE	FALSE
ENSG00000108953	FALSE	FALSE
ENSG00000128245	TRUE	TRUE
ENSG00000134308	FALSE	FALSE
ENSG00000137764	TRUE	NA
ENSG00000143256	FALSE	FALSE
ENSG00000164924	TRUE	FALSE
ENSG00000166913	TRUE	FALSE
ENSG00000170027	TRUE	TRUE
ENSG00000170606	FALSE	FALSE
ENSG00000080824	FALSE	FALSE
ENSG00000096384	TRUE	FALSE
ENSG00000105401	FALSE	FALSE
ENSG00000127191	TRUE	FALSE
ENSG00000136560	FALSE	NA
ENSG00000183735	FALSE	FALSE
ENSG00000117222	FALSE	FALSE
ENSG00000129691	FALSE	TRUE
ENSG00000157212	TRUE	NA
ENSG00000162961	FALSE	FALSE
ENSG00000172534	FALSE	FALSE
ENSG00000196363	FALSE	FALSE
ENSG00000198646	FALSE	NA
ENSG00000272333	FALSE	NA
ENSG00000079785	FALSE	FALSE
ENSG00000089280	FALSE	FALSE
ENSG00000099783	FALSE	FALSE
ENSG00000100201	FALSE	FALSE
ENSG00000105323	TRUE	TRUE
ENSG00000108654	FALSE	FALSE
ENSG00000109606	FALSE	FALSE
ENSG00000120948	FALSE	FALSE
ENSG00000125970	FALSE	NA
ENSG00000129351	TRUE	FALSE
ENSG00000143621	FALSE	FALSE
ENSG00000152795	FALSE	FALSE
ENSG00000153187	FALSE	FALSE
ENSG00000169045	FALSE	FALSE
ENSG00000172660	FALSE	TRUE
ENSG00000182944	FALSE	FALSE
ENSG00000215301	FALSE	FALSE
ENSG00000073111	TRUE	TRUE
ENSG00000076003	TRUE	TRUE
ENSG00000100297	FALSE	FALSE
ENSG00000104738	FALSE	TRUE
ENSG00000112118	FALSE	NA
ENSG00000166508	FALSE	TRUE
ENSG00000197771	TRUE	NA
ENSG00000020922	FALSE	TRUE
ENSG00000104320	FALSE	FALSE
ENSG00000113522	TRUE	FALSE
ENSG00000144554	FALSE	NA
ENSG00000149311	FALSE	TRUE
ENSG00000234012	NA	TRUE
ENSG00000008838	FALSE	FALSE
ENSG00000042429	FALSE	FALSE
ENSG00000063322	FALSE	NA
ENSG00000104973	FALSE	NA
ENSG00000108510	FALSE	NA
ENSG00000112282	FALSE	TRUE
ENSG00000118579	FALSE	NA
ENSG00000124641	FALSE	NA
ENSG00000125686	FALSE	FALSE
ENSG00000136146	TRUE	TRUE
ENSG00000159479	FALSE	NA
ENSG00000160563	FALSE	FALSE
ENSG00000164758	TRUE	NA
ENSG00000175221	FALSE	FALSE
ENSG00000180182	FALSE	FALSE
ENSG00000094916	TRUE	NA
ENSG00000117697	TRUE	NA
ENSG00000122952	FALSE	NA
ENSG00000149636	TRUE	NA
ENSG00000160783	FALSE	NA
ENSG00000104897	NA	FALSE
ENSG00000108424	TRUE	FALSE
ENSG00000114503	FALSE	FALSE
ENSG00000136937	FALSE	FALSE
ENSG00000169045	FALSE	FALSE
ENSG00000169813	TRUE	TRUE
ENSG00000262472	NA	TRUE
ENSG00000049618	FALSE	FALSE
ENSG00000066117	TRUE	TRUE
ENSG00000073584	FALSE	FALSE
ENSG00000075624	TRUE	NA
ENSG00000080503	TRUE	FALSE
ENSG00000082014	TRUE	NA
ENSG00000099956	TRUE	NA
ENSG00000117713	FALSE	NA
ENSG00000127616	FALSE	FALSE
ENSG00000130024	FALSE	FALSE
ENSG00000133884	FALSE	FALSE
ENSG00000136518	FALSE	FALSE
ENSG00000139613	TRUE	NA
ENSG00000163939	TRUE	TRUE
ENSG00000173473	TRUE	FALSE
ENSG00000205683	FALSE	NA
ENSG00000057935	TRUE	FALSE
ENSG00000071655	FALSE	FALSE
ENSG00000102054	FALSE	NA
ENSG00000111642	FALSE	FALSE
ENSG00000116478	FALSE	FALSE
ENSG00000134046	TRUE	FALSE
ENSG00000149480	FALSE	FALSE
ENSG00000162521	FALSE	FALSE
ENSG00000167491	TRUE	FALSE
ENSG00000170004	TRUE	NA
ENSG00000196591	TRUE	FALSE
ENSG00000056661	FALSE	NA
ENSG00000121481	FALSE	NA
ENSG00000156374	FALSE	NA
ENSG00000168283	FALSE	NA
ENSG00000173889	FALSE	NA
ENSG00000116478	FALSE	FALSE
ENSG00000140332	FALSE	NA
ENSG00000162521	FALSE	FALSE
ENSG00000169375	FALSE	TRUE
ENSG00000196781	TRUE	NA
ENSG00000101189	NA	FALSE
ENSG00000136518	FALSE	FALSE
ENSG00000163875	FALSE	NA
ENSG00000175792	TRUE	FALSE
ENSG00000178028	FALSE	FALSE
ENSG00000183207	TRUE	FALSE
ENSG00000183495	TRUE	FALSE
ENSG00000185787	TRUE	FALSE
ENSG00000030066	FALSE	FALSE
ENSG00000047410	FALSE	FALSE
ENSG00000058804	TRUE	FALSE
ENSG00000069248	FALSE	FALSE
ENSG00000075188	FALSE	TRUE
ENSG00000085415	FALSE	FALSE
ENSG00000093000	FALSE	TRUE
ENSG00000094914	FALSE	FALSE
ENSG00000095319	FALSE	FALSE
ENSG00000101146	FALSE	FALSE
ENSG00000102900	FALSE	FALSE
ENSG00000108559	FALSE	FALSE
ENSG00000110713	FALSE	FALSE
ENSG00000111581	FALSE	FALSE
ENSG00000113569	FALSE	FALSE
ENSG00000119392	FALSE	FALSE
ENSG00000120253	FALSE	FALSE
ENSG00000124789	FALSE	TRUE
ENSG00000125450	TRUE	FALSE
ENSG00000126883	TRUE	TRUE
ENSG00000132182	TRUE	TRUE
ENSG00000135213	FALSE	NA
ENSG00000138750	FALSE	TRUE
ENSG00000153201	TRUE	FALSE
ENSG00000155561	FALSE	FALSE
ENSG00000157020	TRUE	FALSE
ENSG00000163002	FALSE	FALSE
ENSG00000213024	FALSE	FALSE
ENSG00000091651	TRUE	NA
ENSG00000115942	TRUE	NA
ENSG00000115947	TRUE	NA
ENSG00000135336	FALSE	NA
ENSG00000164815	FALSE	NA
ENSG00000055130	FALSE	TRUE
ENSG00000105173	FALSE	NA
ENSG00000113558	FALSE	TRUE
ENSG00000123374	FALSE	TRUE
ENSG00000145604	FALSE	NA
ENSG00000173207	FALSE	NA
ENSG00000053747	TRUE	NA
ENSG00000075624	TRUE	NA
ENSG00000096384	TRUE	FALSE
ENSG00000109971	FALSE	TRUE
ENSG00000130402	FALSE	FALSE
ENSG00000197321	FALSE	NA
ENSG00000235941	NA	TRUE
ENSG00000241973	FALSE	FALSE
ENSG00000006712	FALSE	FALSE
ENSG00000134371	FALSE	FALSE
ENSG00000140395	FALSE	FALSE
ENSG00000166477	FALSE	FALSE
ENSG00000198730	FALSE	FALSE
ENSG00000076242	FALSE	NA
ENSG00000095002	FALSE	NA
ENSG00000116062	FALSE	NA
ENSG00000122512	FALSE	NA
ENSG00000132646	FALSE	NA
ENSG00000068654	FALSE	FALSE
ENSG00000105849	NA	FALSE
ENSG00000117877	FALSE	FALSE
ENSG00000125630	FALSE	NA
ENSG00000137054	FALSE	FALSE
ENSG00000171453	FALSE	FALSE
ENSG00000186184	FALSE	NA
ENSG00000013503	FALSE	NA
ENSG00000058600	FALSE	NA
ENSG00000132664	FALSE	NA
ENSG00000148606	FALSE	NA
ENSG00000168495	FALSE	NA
ENSG00000186141	FALSE	NA
ENSG00000035403	FALSE	NA
ENSG00000039068	FALSE	NA
ENSG00000050820	TRUE	NA
ENSG00000072110	TRUE	NA
ENSG00000089159	FALSE	NA
ENSG00000137076	FALSE	NA
ENSG00000168036	TRUE	NA
ENSG00000169398	TRUE	NA
ENSG00000197122	FALSE	NA
ENSG00000008083	FALSE	NA
ENSG00000074266	FALSE	FALSE
ENSG00000102054	FALSE	NA
ENSG00000106462	FALSE	FALSE
ENSG00000143033	FALSE	FALSE
ENSG00000162521	FALSE	FALSE
ENSG00000178691	FALSE	FALSE
ENSG00000063245	FALSE	NA
ENSG00000133961	FALSE	NA
ENSG00000134057	TRUE	NA
ENSG00000183020	TRUE	NA
ENSG00000196961	TRUE	NA
ENSG00000010017	TRUE	FALSE
ENSG00000090316	FALSE	NA
ENSG00000101193	NA	FALSE
ENSG00000114098	NA	FALSE
ENSG00000119801	TRUE	NA
ENSG00000128585	FALSE	TRUE
ENSG00000141084	FALSE	NA
ENSG00000153561	NA	FALSE
ENSG00000162923	FALSE	FALSE
ENSG00000020922	FALSE	TRUE
ENSG00000079246	FALSE	TRUE
ENSG00000113522	TRUE	FALSE
ENSG00000132604	TRUE	FALSE
ENSG00000143799	TRUE	TRUE
ENSG00000166848	FALSE	FALSE
ENSG00000196419	FALSE	TRUE
ENSG00000035928	NA	FALSE
ENSG00000049541	FALSE	FALSE
ENSG00000062822	FALSE	TRUE
ENSG00000101868	FALSE	NA
ENSG00000105486	NA	TRUE
ENSG00000106399	FALSE	FALSE
ENSG00000117748	FALSE	FALSE
ENSG00000123374	FALSE	TRUE
ENSG00000132383	FALSE	TRUE
ENSG00000143799	TRUE	TRUE
ENSG00000177084	FALSE	NA
ENSG00000198900	FALSE	TRUE
ENSG00000115286	FALSE	FALSE
ENSG00000137806	TRUE	NA
ENSG00000139180	FALSE	FALSE
ENSG00000165264	FALSE	TRUE
ENSG00000184983	FALSE	FALSE
ENSG00000213619	FALSE	FALSE
ENSG00000035928	NA	FALSE
ENSG00000049541	FALSE	FALSE
ENSG00000111445	NA	FALSE
ENSG00000133119	NA	FALSE
ENSG00000163918	NA	FALSE
ENSG00000072415	TRUE	NA
ENSG00000077549	FALSE	NA
ENSG00000116489	TRUE	FALSE
ENSG00000126016	TRUE	NA
ENSG00000132849	NA	TRUE
ENSG00000140750	FALSE	FALSE
ENSG00000147010	TRUE	NA
ENSG00000198087	FALSE	FALSE
ENSG00000198898	FALSE	TRUE
ENSG00000102241	FALSE	FALSE
ENSG00000115053	TRUE	TRUE
ENSG00000136807	FALSE	FALSE
ENSG00000181222	FALSE	FALSE
ENSG00000196235	FALSE	FALSE
ENSG00000066117	TRUE	TRUE
ENSG00000080503	TRUE	FALSE
ENSG00000082014	TRUE	NA
ENSG00000099956	TRUE	NA
ENSG00000108604	FALSE	FALSE
ENSG00000110768	FALSE	TRUE
ENSG00000112592	FALSE	NA
ENSG00000125651	FALSE	FALSE
ENSG00000127616	FALSE	FALSE
ENSG00000132964	FALSE	NA
ENSG00000137947	FALSE	FALSE
ENSG00000139613	TRUE	NA
ENSG00000153767	FALSE	TRUE
ENSG00000173473	TRUE	FALSE
ENSG00000175550	TRUE	TRUE
ENSG00000181222	FALSE	FALSE
ENSG00000047315	FALSE	FALSE
ENSG00000099817	TRUE	FALSE
ENSG00000102978	FALSE	NA
ENSG00000105258	FALSE	NA
ENSG00000144231	FALSE	FALSE
ENSG00000163882	FALSE	FALSE
ENSG00000168002	FALSE	NA
ENSG00000177700	FALSE	FALSE
ENSG00000181222	FALSE	FALSE
ENSG00000122545	FALSE	NA
ENSG00000138758	FALSE	NA
ENSG00000164402	TRUE	NA
ENSG00000168385	FALSE	NA
ENSG00000184640	TRUE	NA
ENSG00000054267	FALSE	NA
ENSG00000111707	TRUE	FALSE
ENSG00000136715	FALSE	NA
ENSG00000139146	FALSE	NA
ENSG00000164105	FALSE	NA
ENSG00000169375	FALSE	TRUE
ENSG00000062650	FALSE	FALSE
ENSG00000072501	TRUE	FALSE
ENSG00000083642	FALSE	TRUE
ENSG00000101972	FALSE	TRUE
ENSG00000108055	FALSE	FALSE
ENSG00000118007	FALSE	FALSE
ENSG00000121892	FALSE	FALSE
ENSG00000164754	FALSE	FALSE
ENSG00000005007	FALSE	NA
ENSG00000103342	FALSE	NA
ENSG00000120705	FALSE	NA
ENSG00000157106	FALSE	NA
ENSG00000189369	FALSE	NA
ENSG00000023734	FALSE	FALSE
ENSG00000064703	TRUE	FALSE
ENSG00000082516	TRUE	TRUE
ENSG00000092208	FALSE	NA
ENSG00000100028	FALSE	FALSE
ENSG00000125743	FALSE	FALSE
ENSG00000125835	FALSE	FALSE
ENSG00000139343	NA	FALSE
ENSG00000143977	FALSE	TRUE
ENSG00000152147	FALSE	FALSE
ENSG00000167088	FALSE	FALSE
ENSG00000179409	FALSE	NA
ENSG00000182004	FALSE	FALSE
ENSG00000205571	NA	TRUE
ENSG00000064703	TRUE	FALSE
ENSG00000092208	FALSE	NA
ENSG00000112592	FALSE	NA
ENSG00000125835	FALSE	FALSE
ENSG00000125870	FALSE	FALSE
ENSG00000135829	TRUE	FALSE
ENSG00000137947	FALSE	FALSE
ENSG00000179409	FALSE	NA
ENSG00000181222	FALSE	FALSE
ENSG00000003756	FALSE	FALSE
ENSG00000007392	FALSE	TRUE
ENSG00000008128	TRUE	NA
ENSG00000060339	FALSE	TRUE
ENSG00000089280	FALSE	FALSE
ENSG00000100201	FALSE	FALSE
ENSG00000102241	FALSE	FALSE
ENSG00000105705	FALSE	NA
ENSG00000108654	FALSE	FALSE
ENSG00000113649	FALSE	FALSE
ENSG00000119707	FALSE	FALSE
ENSG00000123144	FALSE	NA
ENSG00000131051	FALSE	FALSE
ENSG00000154473	FALSE	FALSE
ENSG00000168066	FALSE	FALSE
ENSG00000182872	NA	TRUE
ENSG00000196504	FALSE	NA
ENSG00000054118	FALSE	TRUE
ENSG00000106211	TRUE	TRUE
ENSG00000112739	TRUE	FALSE
ENSG00000113141	FALSE	TRUE
ENSG00000122692	TRUE	TRUE
ENSG00000134748	FALSE	TRUE
ENSG00000140259	TRUE	FALSE
ENSG00000146007	FALSE	FALSE
ENSG00000151657	NA	FALSE
ENSG00000198258	FALSE	FALSE
ENSG00000100023	FALSE	FALSE
ENSG00000153015	FALSE	TRUE
ENSG00000160799	FALSE	FALSE
ENSG00000163510	FALSE	TRUE
ENSG00000167978	FALSE	TRUE
ENSG00000168438	FALSE	FALSE
ENSG00000198783	FALSE	NA
ENSG00000260380	NA	FALSE
ENSG00000018610	NA	FALSE
ENSG00000071859	FALSE	TRUE
ENSG00000076650	NA	FALSE
ENSG00000101452	FALSE	NA
ENSG00000105058	FALSE	NA
ENSG00000105298	FALSE	FALSE
ENSG00000113593	FALSE	FALSE
ENSG00000136819	NA	TRUE
ENSG00000138398	FALSE	NA
ENSG00000142546	FALSE	TRUE
ENSG00000143751	FALSE	NA
ENSG00000183258	FALSE	FALSE
ENSG00000240344	FALSE	NA
ENSG00000106355	NA	FALSE
ENSG00000128534	FALSE	FALSE
ENSG00000130332	FALSE	FALSE
ENSG00000130520	FALSE	FALSE
ENSG00000164167	FALSE	NA
ENSG00000170860	FALSE	FALSE
ENSG00000225998	NA	FALSE
ENSG00000084463	FALSE	FALSE
ENSG00000096401	FALSE	FALSE
ENSG00000102103	FALSE	FALSE
ENSG00000109971	FALSE	TRUE
ENSG00000110107	FALSE	FALSE
ENSG00000116752	FALSE	FALSE
ENSG00000132792	FALSE	FALSE
ENSG00000171566	FALSE	FALSE
ENSG00000100028	FALSE	FALSE
ENSG00000125743	FALSE	FALSE
ENSG00000125835	FALSE	FALSE
ENSG00000139343	NA	FALSE
ENSG00000143977	FALSE	TRUE
ENSG00000167088	FALSE	FALSE
ENSG00000182004	FALSE	FALSE
ENSG00000087365	FALSE	FALSE
ENSG00000099995	FALSE	FALSE
ENSG00000100410	TRUE	FALSE
ENSG00000104897	NA	FALSE
ENSG00000115128	TRUE	FALSE
ENSG00000115524	NA	FALSE
ENSG00000125870	FALSE	FALSE
ENSG00000131876	FALSE	FALSE
ENSG00000143368	NA	FALSE
ENSG00000169976	FALSE	FALSE
ENSG00000183431	FALSE	FALSE
ENSG00000189091	FALSE	FALSE
ENSG00000100138	FALSE	TRUE
ENSG00000105618	FALSE	FALSE
ENSG00000117360	FALSE	TRUE
ENSG00000136875	FALSE	FALSE
ENSG00000171960	FALSE	TRUE
ENSG00000060688	FALSE	FALSE
ENSG00000101161	FALSE	FALSE
ENSG00000108883	FALSE	FALSE
ENSG00000141759	FALSE	FALSE
ENSG00000144028	FALSE	FALSE
ENSG00000169217	FALSE	NA
ENSG00000174231	FALSE	FALSE
ENSG00000174243	FALSE	TRUE
ENSG00000073009	FALSE	FALSE
ENSG00000104365	FALSE	FALSE
ENSG00000116747	FALSE	NA
ENSG00000124151	FALSE	NA
ENSG00000140396	TRUE	NA
ENSG00000104852	FALSE	FALSE
ENSG00000131876	FALSE	FALSE
ENSG00000133226	FALSE	FALSE
ENSG00000136527	FALSE	FALSE
ENSG00000167978	FALSE	TRUE
ENSG00000100883	FALSE	FALSE
ENSG00000140319	FALSE	FALSE
ENSG00000153037	FALSE	FALSE
ENSG00000167881	FALSE	FALSE
ENSG00000174780	FALSE	FALSE
ENSG00000120656	FALSE	NA
ENSG00000135801	FALSE	NA
ENSG00000162227	FALSE	NA
ENSG00000171148	TRUE	NA
ENSG00000189091	FALSE	FALSE
ENSG00000073584	FALSE	FALSE
ENSG00000080503	TRUE	FALSE
ENSG00000116478	FALSE	FALSE
ENSG00000169057	TRUE	FALSE
ENSG00000169375	FALSE	TRUE
ENSG00000064313	FALSE	NA
ENSG00000106290	FALSE	NA
ENSG00000120656	FALSE	NA
ENSG00000122728	FALSE	NA
ENSG00000130699	FALSE	NA
ENSG00000137413	FALSE	NA
ENSG00000187325	FALSE	NA
ENSG00000104884	FALSE	NA
ENSG00000110768	FALSE	TRUE
ENSG00000111358	FALSE	NA
ENSG00000145736	FALSE	NA
ENSG00000163161	FALSE	FALSE
ENSG00000077235	FALSE	FALSE
ENSG00000115207	FALSE	FALSE
ENSG00000119041	FALSE	FALSE
ENSG00000125484	FALSE	FALSE
ENSG00000148308	FALSE	FALSE
ENSG00000055130	FALSE	TRUE
ENSG00000077150	FALSE	NA
ENSG00000105063	TRUE	TRUE
ENSG00000113558	FALSE	TRUE
ENSG00000119414	TRUE	FALSE
ENSG00000173039	FALSE	TRUE
ENSG00000206560	TRUE	NA
ENSG00000213341	TRUE	FALSE
ENSG00000073009	FALSE	FALSE
ENSG00000077150	FALSE	NA
ENSG00000077809	FALSE	TRUE
ENSG00000089009	FALSE	FALSE
ENSG00000109320	FALSE	TRUE
ENSG00000110700	FALSE	FALSE
ENSG00000156482	TRUE	FALSE
ENSG00000173039	FALSE	TRUE
ENSG00000213341	TRUE	FALSE
ENSG00000215301	FALSE	FALSE
ENSG00000073009	FALSE	FALSE
ENSG00000080824	FALSE	FALSE
ENSG00000089009	FALSE	FALSE
ENSG00000096384	TRUE	FALSE
ENSG00000104365	FALSE	FALSE
ENSG00000105202	TRUE	TRUE
ENSG00000105401	FALSE	FALSE
ENSG00000110700	FALSE	FALSE
ENSG00000142534	FALSE	FALSE
ENSG00000156482	TRUE	FALSE
ENSG00000161016	FALSE	FALSE
ENSG00000174444	FALSE	FALSE
ENSG00000213341	TRUE	FALSE
ENSG00000080824	FALSE	FALSE
ENSG00000096060	TRUE	TRUE
ENSG00000096384	TRUE	FALSE
ENSG00000100324	NA	TRUE
ENSG00000105401	FALSE	FALSE
ENSG00000135341	TRUE	NA
ENSG00000092199	NA	TRUE
ENSG00000131747	FALSE	TRUE
ENSG00000135829	TRUE	FALSE
ENSG00000149136	FALSE	TRUE
ENSG00000165732	TRUE	TRUE
ENSG00000174231	FALSE	FALSE
ENSG00000100697	NA	FALSE
ENSG00000123908	NA	FALSE
ENSG00000155363	NA	TRUE
ENSG00000242372	FALSE	TRUE
ENSG00000260501	NA	FALSE
ENSG00000051596	FALSE	FALSE
ENSG00000100296	FALSE	FALSE
ENSG00000123136	FALSE	FALSE
ENSG00000125676	TRUE	TRUE
ENSG00000131652	FALSE	FALSE
ENSG00000162231	FALSE	TRUE
ENSG00000163634	FALSE	FALSE
ENSG00000183684	TRUE	FALSE
ENSG00000065427	TRUE	FALSE
ENSG00000106305	TRUE	FALSE
ENSG00000113643	TRUE	FALSE
ENSG00000115866	TRUE	FALSE
ENSG00000133706	FALSE	FALSE
ENSG00000136628	TRUE	TRUE
ENSG00000164022	FALSE	FALSE
ENSG00000166986	FALSE	FALSE
ENSG00000172053	TRUE	TRUE
ENSG00000196305	TRUE	TRUE
ENSG00000100902	FALSE	FALSE
ENSG00000114062	FALSE	NA
ENSG00000129084	FALSE	FALSE
ENSG00000135018	TRUE	NA
ENSG00000188021	FALSE	NA
ENSG00000256646	FALSE	NA
ENSG00000061676	FALSE	NA
ENSG00000068793	FALSE	NA
ENSG00000136754	FALSE	NA
ENSG00000158195	FALSE	NA
ENSG00000254999	FALSE	NA
ENSG00000092841	FALSE	NA
ENSG00000100345	TRUE	NA
ENSG00000101608	FALSE	NA
ENSG00000107796	FALSE	NA
ENSG00000115935	TRUE	NA
