# Supplementary material for: Spatiotemporal variation of mammalian protein complex stoichiometries
Source: Genome Biol. 2016 Mar 14;17:47. doi: 10.1186/s13059-016-0912-5 (PMC4791834; doi:10.1186/s13059-016-0912-5)
Supplement: Additional file 7: — Table listing the co-regulated pairs of paralogous proteins. (XLSX 48 kb) [file 13059_2016_912_MOESM7_ESM.xlsx]

## Sheet: 140309paralogs_combined.csv
Complex ID	Complex name	Associated transcipt name paralog 1	Description paralog 1	Associated transcipt name paralog 2	Description paralog 2	Significant data point paralog 1	Fold change paralog 1 (log2)	Significant data point paralog 2	Fold change paralog 2 (log2)	Paralog co-regulation	Transcriptional regulation	Protein ID paralog 1	Protein ID paralog 2	Gene ID paralog 1 (human ortholog)	Gene ID paralog 2 (human ortholog)
embl_complex_004; embl_complex_075; embl_complex_089; embl_complex_208	BAF complex; RSC; Sin3-CI; RNA polymerase II complex, chromatin structure modifying	SMARCD3	SWI/SNF related, matrix associated, actin dependent regulator of chromatin, subfamily d, member 3 [Source:HGNC Symbol;Acc:11108]	SMARCD1	SWI/SNF related, matrix associated, actin dependent regulator of chromatin, subfamily d, member 1 [Source:HGNC Symbol;Acc:11106]	D3/D0	2.48646	D3/D0	1.14235	opposite sign	both paralogs	ENSMUSP00000030791	ENSMUSP00000023759	ENSG00000082014	ENSG00000066117
embl_complex_004; embl_complex_075; embl_complex_089; embl_complex_208; embl_complex_088; embl_complex_113; embl_complex_118	BAF complex; RSC; Sin3-CI; RNA polymerase II complex, chromatin structure modifying; emerin C32; GST-Smad; N-CoR-1	SMARCC2	SWI/SNF related, matrix associated, actin dependent regulator of chromatin, subfamily c, member 2 [Source:HGNC Symbol;Acc:11105]	SMARCC1	SWI/SNF related, matrix associated, actin dependent regulator of chromatin, subfamily c, member 1 [Source:HGNC Symbol;Acc:11104]	D3/D0	-1.53428	D3/D0	0.854067	opposite sign	NA	ENSMUSP00000100868	ENSMUSP00000086094	ENSG00000139613	ENSG00000173473
embl_complex_131	cAMP-dependent protein kinase	PRKAR1A	protein kinase, cAMP-dependent, regulatory, type I, alpha [Source:HGNC Symbol;Acc:9388]	PRKAR2B	protein kinase, cAMP-dependent, regulatory, type II, beta [Source:HGNC Symbol;Acc:9392]	iPS/D12	-1.94831	iPS/D12	1.58403	opposite sign	NA	ENSMUSP00000102288	ENSMUSP00000003079	ENSG00000108946	ENSG00000005249
embl_complex_103	COPI	ARFGAP2	ADP-ribosylation factor GTPase activating protein 2 [Source:HGNC Symbol;Acc:13504]	ARFGAP3	ADP-ribosylation factor GTPase activating protein 3 [Source:HGNC Symbol;Acc:661]	D3/D0	1.60578	D3/D0	-2.14033	opposite sign	one paralog	ENSMUSP00000078920	ENSMUSP00000064893	ENSG00000149182	ENSG00000242247
embl_complex_070	COPII	SEC23B	Sec23 homolog B (S. cerevisiae) [Source:HGNC Symbol;Acc:10702]	SEC23A	Sec23 homolog A (S. cerevisiae) [Source:HGNC Symbol;Acc:10701]	D3/D0	1.16699	D3/D0	-1.28194	opposite sign	one paralog	ENSMUSP00000122819	ENSMUSP00000021375	ENSG00000101310	ENSG00000100934
embl_complex_070	COPII	SEC31A	SEC31 homolog A (S. cerevisiae) [Source:HGNC Symbol;Acc:17052]	SEC31B	SEC31 homolog B (S. cerevisiae) [Source:HGNC Symbol;Acc:23197]	D3/D0	-0.865956	D3/D0	2.59335	opposite sign	NA	ENSMUSP00000092157	ENSMUSP00000064900	ENSG00000138674	ENSG00000075826
embl_complex_122	eIF4F	EIF4A3	eukaryotic translation initiation factor 4A3 [Source:HGNC Symbol;Acc:18683]	EIF4A2	eukaryotic translation initiation factor 4A2 [Source:HGNC Symbol;Acc:3284]	D3/D0	0.993847	D3/D0	-2.38143	opposite sign	one paralog	ENSMUSP00000101860	ENSMUSP00000023599	ENSG00000141543	ENSG00000156976
embl_complex_039; embl_complex_113	HDAC3/NCOR complex, GST-Smad3	NCOR2	nuclear receptor corepressor 2 [Source:HGNC Symbol;Acc:7673]	NCOR1	nuclear receptor corepressor 1 [Source:HGNC Symbol;Acc:7672]	D3/D0	-1.06969	D3/D0	1.01615	opposite sign	none	ENSMUSP00000107029	ENSMUSP00000018645	ENSG00000196498	ENSG00000141027
embl_complex_137	ISW1b complex	HDGFRP3	Hepatoma-derived growth factor-related protein 3 [Source:UniProtKB/Swiss-Prot;Acc:Q9Y3E1]	HDGFRP2	Hepatoma-derived growth factor-related protein 2 [Source:UniProtKB/Swiss-Prot;Acc:Q7Z4V5]	iPS/D12	-0.90835	iPS/D12	1.4036	opposite sign	one paralog	ENSMUSP00000102926	ENSMUSP00000002911	ENSG00000166503	ENSG00000167674
embl_complex_113	Mob1p/Dbf2p complex	MOB2	MOB kinase activator 2 [Source:HGNC Symbol;Acc:24904]	MOB3A	MOB kinase activator 3A [Source:HGNC Symbol;Acc:29802]	D3/D0	0.7424	D3/D0	-1.54885	opposite sign	NA	ENSMUSP00000081455	ENSMUSP00000003438	ENSG00000182208	ENSG00000172081
embl_complex_196	Nonsense-mediated mRNA decay pathway complex	AQR	aquarius intron-binding spliceosomal factor [Source:HGNC Symbol;Acc:29513]	ZNFX1	zinc finger, NFX1-type containing 1 [Source:HGNC Symbol;Acc:29271]	D3/D0	1.19425	D3/D0	-1.71981	opposite sign	one paralog	ENSMUSP00000099602	ENSMUSP00000049404	ENSG00000021776	ENSG00000124201
embl_complex_208	RNA polymerase II complex chromatin structure modifying	BAZ1A	bromodomain adjacent to zinc finger domain, 1A [Source:HGNC Symbol;Acc:960]	BAZ1B	bromodomain adjacent to zinc finger domain, 1B [Source:HGNC Symbol;Acc:961]	D3/D0	-2.34731	D3/D0	0.829375	opposite sign	NA	ENSMUSP00000039757	ENSMUSP00000002825	ENSG00000198604	ENSG00000009954
embl_complex_264	Septin complex	SEPT8	septin 8 [Source:HGNC Symbol;Acc:16511]	SEPT9	septin 9 [Source:HGNC Symbol;Acc:7323]	iPS/D12	2.54409	iPS/D12	-1.24872	opposite sign	none	ENSMUSP00000124057	ENSMUSP00000091435	ENSG00000164402	ENSG00000184640
embl_complex_069	smc5p-Smc6p complex	NDNL2	necdin-like 2 [Source:HGNC Symbol;Acc:7677]	MAGED1	melanoma antigen family D, 1 [Source:HGNC Symbol;Acc:6813]	D3/D0	0.711625	D3/D0	-2.13416	opposite sign	one paralog	ENSMUSP00000091889	ENSMUSP00000026142	ENSG00000185115	ENSG00000179222
embl_complex_090	SNARE complex	VAMP4	vesicle-associated membrane protein 4 [Source:HGNC Symbol;Acc:12645]	VAMP8	vesicle-associated membrane protein 8 [Source:HGNC Symbol;Acc:12647]	D3/D0	1.56066	D3/D0	-1.93294	opposite sign	none	ENSMUSP00000114172	ENSMUSP00000059501	ENSG00000117533	ENSG00000118640
embl_complex_090	SNARE complex	VAMP8	vesicle-associated membrane protein 8 [Source:HGNC Symbol;Acc:12647]	VAMP3	vesicle-associated membrane protein 3 [Source:HGNC Symbol;Acc:12644]	D3/D0	-1.93294	D3/D0	0.688469	opposite sign	none	ENSMUSP00000059501	ENSMUSP00000030797	ENSG00000118640	ENSG00000049245
embl_complex_071	INO80.com	ACTB	actin, beta [Source:HGNC Symbol;Acc:132]	ACTBL2	actin, beta-like 2 [Source:HGNC Symbol;Acc:17780]	D3/D0	-2.71319	D3/D0	-2.51696	same sign	NA	ENSMUSP00000130611	ENSMUSP00000052086	ENSG00000075624	ENSG00000169067
embl_complex_211	Kinase maturation complex 1	YWHAH	tyrosine 3-monooxygenase/tryptophan 5-monooxygenase activation protein, eta [Source:HGNC Symbol;Acc:12853]	YWHAB	tyrosine 3-monooxygenase/tryptophan 5-monooxygenase activation protein, beta [Source:HGNC Symbol;Acc:12849]	D3/D0	-0.756952	D3/D0	-0.940428	same sign	NA	ENSMUSP00000019109	ENSMUSP00000018470	ENSG00000128245	ENSG00000166913
embl_complex_213	Kinase maturation complex 1	YWHAG	tyrosine 3-monooxygenase/tryptophan 5-monooxygenase activation protein, gamma [Source:HGNC Symbol;Acc:12852]	YWHAB	tyrosine 3-monooxygenase/tryptophan 5-monooxygenase activation protein, beta [Source:HGNC Symbol;Acc:12849]	D3/D0	-0.894125	D3/D0	-0.940428	same sign	NA	ENSMUSP00000051223	ENSMUSP00000018470	ENSG00000170027	ENSG00000166913
embl_complex_211	Kinase maturation complex 1	YWHAG	tyrosine 3-monooxygenase/tryptophan 5-monooxygenase activation protein, gamma [Source:HGNC Symbol;Acc:12852]	YWHAH	tyrosine 3-monooxygenase/tryptophan 5-monooxygenase activation protein, eta [Source:HGNC Symbol;Acc:12853]	D3/D0	-0.894125	D3/D0	-0.756952	same sign	NA	ENSMUSP00000051223	ENSMUSP00000019109	ENSG00000170027	ENSG00000128245
embl_complex_233	RalBP1-CCNB1-AP2A-NUMB-EPN1 complex	AP2A1	adaptor-related protein complex 2, alpha 1 subunit [Source:HGNC Symbol;Acc:561]	AP2A2	adaptor-related protein complex 2, alpha 2 subunit [Source:HGNC Symbol;Acc:562]	D3/D0	-1.45637	D3/D0	-1.18263	same sign	NA	ENSMUSP00000127842	ENSMUSP00000003038	ENSG00000196961	ENSG00000183020
embl_complex_075	RSC	HSPA2	heat shock 70kDa protein 2 [Source:HGNC Symbol;Acc:5235]	HSPA5	heat shock 70kDa protein 5 (glucose-regulated protein, 78kDa) [Source:HGNC Symbol;Acc:5238]	D3/D0	-1.88264	D3/D0	-1.89371	same sign	NA	ENSMUSP00000079306	ENSMUSP00000028222	ENSG00000126803	ENSG00000044574
embl_complex_090	SNARE complex	VAMP4	vesicle-associated membrane protein 4 [Source:HGNC Symbol;Acc:12645]	VAMP3	vesicle-associated membrane protein 3 [Source:HGNC Symbol;Acc:12644]	D3/D0	1.56066	D3/D0	0.688469	same sign	NA	ENSMUSP00000114172	ENSMUSP00000030797	ENSG00000117533	ENSG00000049245
