# Supplementary material for: Spatiotemporal variation of mammalian protein complex stoichiometries
Source: Genome Biol. 2016 Mar 14;17:47. doi: 10.1186/s13059-016-0912-5 (PMC4791834; doi:10.1186/s13059-016-0912-5)
Supplement: Additional file 8: — Table listing the targeted proteomics assays used for quantification of NuRD complex members. (XLSX 62 kb) [file 13059_2016_912_MOESM8_ESM.xlsx]

## Sheet: TableS6_v1.csv
# eg: elution group; tg: transition group; t: transition
eg_proteinId	eg_iRT	eg_aminoAcidSequence	tg_syntheticIsotopeGroupLabel	tg_precursorCharge	t_fragmentIonCharge	t_fragmentIonSeries	t_fragmentIonNumber	tg_Q1	t_Q3	t_collisionEnergy	t_relativeFragmentIonIntensity
sp|Q9BTC8|MTA3_HUMAN	83.421	YQADIPEMLLEGESDER	heavy	2	1	y	9	1002.96	1057.5	32.8	5.75882
sp|Q9BTC8|MTA3_HUMAN	83.421	YQADIPEMLLEGESDER	heavy	2	1	y	10	1002.96	1188.54	32.8	8.61398
sp|Q9BTC8|MTA3_HUMAN	83.421	YQADIPEMLLEGESDER	heavy	2	1	y	11	1002.96	1317.59	32.8	1.84659
sp|Q9BTC8|MTA3_HUMAN	83.421	YQADIPEMLLEGESDER	heavy	2	1	y	12	1002.96	1414.64	32.8	100
sp|O94776|MTA2_HUMAN	66.4384	VGDYVYFENSSSNPYLVR	light	2	1	y	10	1055	1136.57	34.6	31.1717
sp|O94776|MTA2_HUMAN	66.4384	VGDYVYFENSSSNPYLVR	light	2	1	y	11	1055	1265.61	34.6	42.3186
sp|O94776|MTA2_HUMAN	66.4384	VGDYVYFENSSSNPYLVR	light	2	1	y	12	1055	1412.68	34.6	63.1845
sp|O94776|MTA2_HUMAN	66.4384	VGDYVYFENSSSNPYLVR	light	2	1	y	5	1055	647.388	34.6	100
sp|O94776|MTA2_HUMAN	66.4384	VGDYVYFENSSSNPYLVR	heavy	2	1	y	10	1060	1146.58	34.6	100
sp|O94776|MTA2_HUMAN	66.4384	VGDYVYFENSSSNPYLVR	heavy	2	1	y	11	1060	1275.62	34.6	55.1357
sp|O94776|MTA2_HUMAN	66.4384	VGDYVYFENSSSNPYLVR	heavy	2	1	y	12	1060	1422.69	34.6	34.4152
sp|O94776|MTA2_HUMAN	66.4384	VGDYVYFENSSSNPYLVR	heavy	2	1	y	5	1060	657.396	34.6	80.954
sp|Q12873|CHD3_HUMAN	47.9166	AFLNAVMR	light	2	1	y	4	461.252	476.265	16.7	30.6991
sp|Q12873|CHD3_HUMAN	47.9166	AFLNAVMR	light	2	1	y	5	461.252	590.308	16.7	46.806
sp|Q12873|CHD3_HUMAN	47.9166	AFLNAVMR	light	2	1	y	6	461.252	703.392	16.7	100
sp|Q12873|CHD3_HUMAN	47.9166	AFLNAVMR	light	2	1	y	7	461.252	850.46	16.7	0.454907
sp|Q12873|CHD3_HUMAN	47.9166	AFLNAVMR	heavy	2	1	y	4	466.257	486.273	16.7	21.4965
sp|Q12873|CHD3_HUMAN	47.9166	AFLNAVMR	heavy	2	1	y	5	466.257	600.316	16.7	68.3699
sp|Q12873|CHD3_HUMAN	47.9166	AFLNAVMR	heavy	2	1	y	6	466.257	713.4	16.7	100
sp|Q12873|CHD3_HUMAN	47.9166	AFLNAVMR	heavy	2	1	y	7	466.257	860.469	16.7	1.73286
sp|Q9UBB5|MBD2_HUMAN	41.893	AFIVTDEDIR	light	2	1	y	9	589.806	1107.57	20.6	0.250509
sp|Q9UBB5|MBD2_HUMAN	41.893	AFIVTDEDIR	light	2	1	y	5	589.806	647.299	20.6	19.5845
sp|Q9UBB5|MBD2_HUMAN	41.893	AFIVTDEDIR	light	2	1	y	6	589.806	748.347	20.6	93.0786
sp|Q9UBB5|MBD2_HUMAN	41.893	AFIVTDEDIR	light	2	1	y	7	589.806	847.416	20.6	100
sp|Q9UBB5|MBD2_HUMAN	41.893	AFIVTDEDIR	light	2	1	y	8	589.806	960.5	20.6	30.4858
sp|Q9UBB5|MBD2_HUMAN	41.893	AFIVTDEDIR	heavy	2	1	y	9	594.81	1117.58	20.6	0.0825778
sp|Q9UBB5|MBD2_HUMAN	41.893	AFIVTDEDIR	heavy	2	1	y	5	594.81	657.308	20.6	23.3748
sp|Q9UBB5|MBD2_HUMAN	41.893	AFIVTDEDIR	heavy	2	1	y	6	594.81	758.355	20.6	100
sp|Q9UBB5|MBD2_HUMAN	41.893	AFIVTDEDIR	heavy	2	1	y	7	594.81	857.424	20.6	92.6548
sp|Q9UBB5|MBD2_HUMAN	41.893	AFIVTDEDIR	heavy	2	1	y	8	594.81	970.508	20.6	40.3921
sp|O95983|MBD3_HUMAN	38.6626	AFMVTDEDIR	light	2	1	y	9	598.784	1125.52	20.9	0.119389
sp|O95983|MBD3_HUMAN	38.6626	AFMVTDEDIR	light	2	1	y	5	598.784	647.299	20.9	19.1101
sp|O95983|MBD3_HUMAN	38.6626	AFMVTDEDIR	light	2	1	y	6	598.784	748.347	20.9	100
sp|O95983|MBD3_HUMAN	38.6626	AFMVTDEDIR	light	2	1	y	7	598.784	847.416	20.9	57.0649
sp|O95983|MBD3_HUMAN	38.6626	AFMVTDEDIR	light	2	1	y	8	598.784	978.456	20.9	51.1589
sp|O95983|MBD3_HUMAN	38.6626	AFMVTDEDIR	heavy	2	1	y	9	603.789	1135.53	20.9	0.0717927
sp|O95983|MBD3_HUMAN	38.6626	AFMVTDEDIR	heavy	2	1	y	5	603.789	657.308	20.9	19.0292
sp|O95983|MBD3_HUMAN	38.6626	AFMVTDEDIR	heavy	2	1	y	6	603.789	758.355	20.9	100
sp|O95983|MBD3_HUMAN	38.6626	AFMVTDEDIR	heavy	2	1	y	7	603.789	857.424	20.9	54.8101
sp|O95983|MBD3_HUMAN	38.6626	AFMVTDEDIR	heavy	2	1	y	8	603.789	988.464	20.9	43.0543
sp|Q13330|MTA1_HUMAN	89.6902	DISSTLIALADK	light	2	1	y	10	623.848	1018.58	21.6	100
sp|Q13330|MTA1_HUMAN	89.6902	DISSTLIALADK	light	2	1	y	6	623.848	630.382	21.6	38.2903
sp|Q13330|MTA1_HUMAN	89.6902	DISSTLIALADK	light	2	1	y	7	623.848	743.466	21.6	32.0959
sp|Q13330|MTA1_HUMAN	89.6902	DISSTLIALADK	light	2	1	y	8	623.848	844.514	21.6	23.449
sp|Q13330|MTA1_HUMAN	89.6902	DISSTLIALADK	light	2	1	y	9	623.848	931.546	21.6	34.1868
sp|Q9UBB5|MBD2_HUMAN	31.462	SDVYYFSPSGK	light	2	1	y	9	625.29	1047.51	21.7	10.2771
sp|Q9UBB5|MBD2_HUMAN	31.462	SDVYYFSPSGK	light	2	1	y	10	625.29	1162.54	21.7	1.5086
sp|Q9UBB5|MBD2_HUMAN	31.462	SDVYYFSPSGK	light	2	1	y	4	625.29	388.219	21.7	62.2086
sp|Q9UBB5|MBD2_HUMAN	31.462	SDVYYFSPSGK	light	2	1	y	7	625.29	785.383	21.7	100
sp|Q9UBB5|MBD2_HUMAN	31.462	SDVYYFSPSGK	light	2	1	y	8	625.29	948.446	21.7	69.5041
sp|Q13330|MTA1_HUMAN	89.6902	DISSTLIALADK	heavy	2	1	y	10	627.855	1026.59	21.6	100
sp|Q13330|MTA1_HUMAN	89.6902	DISSTLIALADK	heavy	2	1	y	6	627.855	638.396	21.6	35.5387
sp|Q13330|MTA1_HUMAN	89.6902	DISSTLIALADK	heavy	2	1	y	7	627.855	751.48	21.6	36.0731
sp|Q13330|MTA1_HUMAN	89.6902	DISSTLIALADK	heavy	2	1	y	8	627.855	852.528	21.6	25.5486
sp|Q13330|MTA1_HUMAN	89.6902	DISSTLIALADK	heavy	2	1	y	9	627.855	939.56	21.6	29.5652
sp|Q9UBB5|MBD2_HUMAN	31.462	SDVYYFSPSGK	heavy	2	1	y	9	629.298	1055.53	21.7	9.7872
sp|Q9UBB5|MBD2_HUMAN	31.462	SDVYYFSPSGK	heavy	2	1	y	10	629.298	1170.56	21.7	0.281129
sp|Q9UBB5|MBD2_HUMAN	31.462	SDVYYFSPSGK	heavy	2	1	y	4	629.298	396.233	21.7	39.1454
sp|Q9UBB5|MBD2_HUMAN	31.462	SDVYYFSPSGK	heavy	2	1	y	7	629.298	793.397	21.7	100
sp|Q9UBB5|MBD2_HUMAN	31.462	SDVYYFSPSGK	heavy	2	1	y	8	629.298	956.46	21.7	80.5355
sp|Q13330|MTA1_HUMAN	64.0599	SVSSVLSSLTPAK	light	2	1	y	10	638.361	1002.58	22.1	10.4185
sp|Q13330|MTA1_HUMAN	64.0599	SVSSVLSSLTPAK	light	2	1	y	11	638.361	1089.62	22.1	29.748
sp|Q13330|MTA1_HUMAN	64.0599	SVSSVLSSLTPAK	light	2	1	y	3	638.361	315.203	22.1	100
sp|Q13330|MTA1_HUMAN	64.0599	SVSSVLSSLTPAK	light	2	1	y	7	638.361	703.398	22.1	56.1593
sp|Q13330|MTA1_HUMAN	64.0599	SVSSVLSSLTPAK	light	2	1	y	8	638.361	816.483	22.1	70.5601
sp|Q13330|MTA1_HUMAN	64.0599	SVSSVLSSLTPAK	light	2	1	y	9	638.361	915.551	22.1	7.61936
sp|Q13330|MTA1_HUMAN	64.0599	SVSSVLSSLTPAK	heavy	2	1	y	10	642.368	1010.6	22.1	14.3374
sp|Q13330|MTA1_HUMAN	64.0599	SVSSVLSSLTPAK	heavy	2	1	y	11	642.368	1097.63	22.1	45.6665
sp|Q13330|MTA1_HUMAN	64.0599	SVSSVLSSLTPAK	heavy	2	1	y	3	642.368	323.217	22.1	100
sp|Q13330|MTA1_HUMAN	64.0599	SVSSVLSSLTPAK	heavy	2	1	y	7	642.368	711.413	22.1	63.6366
sp|Q13330|MTA1_HUMAN	64.0599	SVSSVLSSLTPAK	heavy	2	1	y	8	642.368	824.497	22.1	90.0582
sp|Q13330|MTA1_HUMAN	64.0599	SVSSVLSSLTPAK	heavy	2	1	y	9	642.368	923.565	22.1	14.9507
sp|Q9BTC8|MTA3_HUMAN	86.6937	DISNTLIMLADK	light	2	1	y	9	667.355	1018.56	22.9	40.077
sp|Q9BTC8|MTA3_HUMAN	86.6937	DISNTLIMLADK	light	2	1	y	10	667.355	1105.59	22.9	89.6285
sp|Q9BTC8|MTA3_HUMAN	86.6937	DISNTLIMLADK	light	2	1	y	6	667.355	690.385	22.9	100
sp|Q9BTC8|MTA3_HUMAN	86.6937	DISNTLIMLADK	light	2	1	y	7	667.355	803.47	22.9	51.4431
sp|Q9BTC8|MTA3_HUMAN	86.6937	DISNTLIMLADK	light	2	1	y	8	667.355	904.517	22.9	41.8281
sp|Q9BTC8|MTA3_HUMAN	86.6937	DISNTLIMLADK	heavy	2	1	y	9	671.362	1026.57	22.9	38.464
sp|Q9BTC8|MTA3_HUMAN	86.6937	DISNTLIMLADK	heavy	2	1	y	10	671.362	1113.61	22.9	100
sp|Q9BTC8|MTA3_HUMAN	86.6937	DISNTLIMLADK	heavy	2	1	y	6	671.362	698.4	22.9	61.5324
sp|Q9BTC8|MTA3_HUMAN	86.6937	DISNTLIMLADK	heavy	2	1	y	7	671.362	811.484	22.9	39.2572
sp|Q9BTC8|MTA3_HUMAN	86.6937	DISNTLIMLADK	heavy	2	1	y	8	671.362	912.531	22.9	32.4723
sp|Q12873|CHD3_HUMAN	27.97	ELIMGEDPAQPR	light	2	1	y	9	678.335	1000.45	23.3	75.7115
sp|Q12873|CHD3_HUMAN	27.97	ELIMGEDPAQPR	light	2	1	y	10	678.335	1113.54	23.3	50.7483
sp|Q12873|CHD3_HUMAN	27.97	ELIMGEDPAQPR	light	2	1	y	5	678.335	568.32	23.3	71.9162
sp|Q12873|CHD3_HUMAN	27.97	ELIMGEDPAQPR	light	2	1	y	6	678.335	683.347	23.3	100
sp|Q12873|CHD3_HUMAN	27.97	ELIMGEDPAQPR	light	2	1	y	7	678.335	812.39	23.3	46.3603
sp|Q12873|CHD3_HUMAN	27.97	ELIMGEDPAQPR	light	2	1	y	8	678.335	869.411	23.3	12.1485
sp|Q12873|CHD3_HUMAN	27.97	ELIMGEDPAQPR	heavy	2	1	y	9	683.339	1010.46	23.3	70.8723
sp|Q12873|CHD3_HUMAN	27.97	ELIMGEDPAQPR	heavy	2	1	y	10	683.339	1123.54	23.3	15.0185
sp|Q12873|CHD3_HUMAN	27.97	ELIMGEDPAQPR	heavy	2	1	y	5	683.339	578.328	23.3	69.1136
sp|Q12873|CHD3_HUMAN	27.97	ELIMGEDPAQPR	heavy	2	1	y	6	683.339	693.355	23.3	33.6816
sp|Q12873|CHD3_HUMAN	27.97	ELIMGEDPAQPR	heavy	2	1	y	7	683.339	822.398	23.3	18.699
sp|Q12873|CHD3_HUMAN	27.97	ELIMGEDPAQPR	heavy	2	1	y	8	683.339	879.419	23.3	100
sp|Q14839|CHD4_HUMAN	47.6015	MPNGMYDGSALIR	light	2	1	y	9	712.837	1025.51	24.3	16.7289
sp|Q14839|CHD4_HUMAN	47.6015	MPNGMYDGSALIR	light	2	1	y	10	712.837	1082.53	24.3	39.2974
sp|Q14839|CHD4_HUMAN	47.6015	MPNGMYDGSALIR	light	2	1	y	11	712.837	1196.57	24.3	22.419
sp|Q14839|CHD4_HUMAN	47.6015	MPNGMYDGSALIR	light	2	1	y	12	712.837	1293.63	24.3	4.0371
sp|Q14839|CHD4_HUMAN	47.6015	MPNGMYDGSALIR	light	2	1	y	7	712.837	731.405	24.3	52.2098
sp|Q14839|CHD4_HUMAN	47.6015	MPNGMYDGSALIR	light	2	1	y	8	712.837	894.468	24.3	100
sp|Q14839|CHD4_HUMAN	47.6015	MPNGMYDGSALIR	heavy	2	1	y	9	717.841	1035.52	24.3	13.5937
sp|Q14839|CHD4_HUMAN	47.6015	MPNGMYDGSALIR	heavy	2	1	y	10	717.841	1092.54	24.3	58.6828
sp|Q14839|CHD4_HUMAN	47.6015	MPNGMYDGSALIR	heavy	2	1	y	11	717.841	1206.58	24.3	65.0062
sp|Q14839|CHD4_HUMAN	47.6015	MPNGMYDGSALIR	heavy	2	1	y	12	717.841	1303.63	24.3	6.33829
sp|Q14839|CHD4_HUMAN	47.6015	MPNGMYDGSALIR	heavy	2	1	y	7	717.841	741.413	24.3	55.9035
sp|Q14839|CHD4_HUMAN	47.6015	MPNGMYDGSALIR	heavy	2	1	y	8	717.841	904.476	24.3	100
sp|O94776|MTA2_HUMAN	48.2109	DISSSLNSLADSNAR	light	2	1	y	10	775.376	1060.54	26.2	26.258
sp|O94776|MTA2_HUMAN	48.2109	DISSSLNSLADSNAR	light	2	1	y	11	775.376	1147.57	26.2	26.0276
sp|O94776|MTA2_HUMAN	48.2109	DISSSLNSLADSNAR	light	2	1	y	12	775.376	1234.6	26.2	25.7811
sp|O94776|MTA2_HUMAN	48.2109	DISSSLNSLADSNAR	light	2	1	y	8	775.376	833.411	26.2	72.9121
sp|O94776|MTA2_HUMAN	48.2109	DISSSLNSLADSNAR	light	2	1	y	9	775.376	947.454	26.2	100
sp|O94776|MTA2_HUMAN	48.2109	DISSSLNSLADSNAR	heavy	2	1	y	10	780.38	1070.55	26.2	34.9275
sp|O94776|MTA2_HUMAN	48.2109	DISSSLNSLADSNAR	heavy	2	1	y	11	780.38	1157.58	26.2	19.869
sp|O94776|MTA2_HUMAN	48.2109	DISSSLNSLADSNAR	heavy	2	1	y	12	780.38	1244.61	26.2	14.167
sp|O94776|MTA2_HUMAN	48.2109	DISSSLNSLADSNAR	heavy	2	1	y	8	780.38	843.419	26.2	52.332
sp|O94776|MTA2_HUMAN	48.2109	DISSSLNSLADSNAR	heavy	2	1	y	9	780.38	957.462	26.2	100
sp|O95983|MBD3_HUMAN	52.0038	NPGVWLNTTQPLCK	light	2	1	y	9	814.417	1074.56	27.3	41.7686
sp|O95983|MBD3_HUMAN	52.0038	NPGVWLNTTQPLCK	light	2	1	y	10	814.417	1260.64	27.3	47.8032
sp|O95983|MBD3_HUMAN	52.0038	NPGVWLNTTQPLCK	light	2	1	y	11	814.417	1359.71	27.3	6.46948
sp|O95983|MBD3_HUMAN	52.0038	NPGVWLNTTQPLCK	light	2	1	y	4	814.417	517.28	27.3	100
sp|O95983|MBD3_HUMAN	52.0038	NPGVWLNTTQPLCK	light	2	1	y	7	814.417	847.434	27.3	22.7231
sp|O95983|MBD3_HUMAN	52.0038	NPGVWLNTTQPLCK	light	2	1	y	8	814.417	961.477	27.3	69.351
sp|Q9UBB5|MBD2_HUMAN	84.6823	YLGNTVDLSSFDFR	light	2	1	y	9	817.396	1085.53	27.4	49.5834
sp|Q9UBB5|MBD2_HUMAN	84.6823	YLGNTVDLSSFDFR	light	2	1	y	10	817.396	1186.57	27.4	17.6213
sp|Q9UBB5|MBD2_HUMAN	84.6823	YLGNTVDLSSFDFR	light	2	1	y	11	817.396	1300.62	27.4	1.81245
sp|Q9UBB5|MBD2_HUMAN	84.6823	YLGNTVDLSSFDFR	light	2	1	y	7	817.396	871.431	27.4	39.4272
sp|Q9UBB5|MBD2_HUMAN	84.6823	YLGNTVDLSSFDFR	light	2	1	y	8	817.396	986.458	27.4	100
sp|O95983|MBD3_HUMAN	52.0038	NPGVWLNTTQPLCK	heavy	2	1	y	9	818.424	1082.58	27.3	40.8682
sp|O95983|MBD3_HUMAN	52.0038	NPGVWLNTTQPLCK	heavy	2	1	y	10	818.424	1268.65	27.3	34.6998
sp|O95983|MBD3_HUMAN	52.0038	NPGVWLNTTQPLCK	heavy	2	1	y	11	818.424	1367.72	27.3	3.295
sp|O95983|MBD3_HUMAN	52.0038	NPGVWLNTTQPLCK	heavy	2	1	y	4	818.424	525.294	27.3	100
sp|O95983|MBD3_HUMAN	52.0038	NPGVWLNTTQPLCK	heavy	2	1	y	7	818.424	855.448	27.3	28.7981
sp|O95983|MBD3_HUMAN	52.0038	NPGVWLNTTQPLCK	heavy	2	1	y	8	818.424	969.491	27.3	46.2267
sp|Q9UBB5|MBD2_HUMAN	84.6823	YLGNTVDLSSFDFR	heavy	2	1	y	9	822.401	1095.53	27.4	27.6938
sp|Q9UBB5|MBD2_HUMAN	84.6823	YLGNTVDLSSFDFR	heavy	2	1	y	10	822.401	1196.58	27.4	16.873
sp|Q9UBB5|MBD2_HUMAN	84.6823	YLGNTVDLSSFDFR	heavy	2	1	y	11	822.401	1310.63	27.4	6.54948
sp|Q9UBB5|MBD2_HUMAN	84.6823	YLGNTVDLSSFDFR	heavy	2	1	y	7	822.401	881.439	27.4	26.5185
sp|Q9UBB5|MBD2_HUMAN	84.6823	YLGNTVDLSSFDFR	heavy	2	1	y	8	822.401	996.466	27.4	100
sp|Q14839|CHD4_HUMAN	114.98	GGGNQVSLLNVVMDLK	light	2	1	y	9	822.443	1044.61	27.6	23.2033
sp|Q14839|CHD4_HUMAN	114.98	GGGNQVSLLNVVMDLK	light	2	1	y	10	822.443	1131.64	27.6	100
sp|Q14839|CHD4_HUMAN	114.98	GGGNQVSLLNVVMDLK	light	2	1	y	11	822.443	1230.71	27.6	27.8652
sp|Q14839|CHD4_HUMAN	114.98	GGGNQVSLLNVVMDLK	light	2	1	y	12	822.443	1358.77	27.6	1.3901
sp|Q14839|CHD4_HUMAN	114.98	GGGNQVSLLNVVMDLK	light	2	1	y	8	822.443	931.528	27.6	84.2044
sp|Q14839|CHD4_HUMAN	114.98	GGGNQVSLLNVVMDLK	heavy	2	1	y	9	826.45	1052.63	27.6	10.13
sp|Q14839|CHD4_HUMAN	114.98	GGGNQVSLLNVVMDLK	heavy	2	1	y	10	826.45	1139.66	27.6	43.4059
sp|Q14839|CHD4_HUMAN	114.98	GGGNQVSLLNVVMDLK	heavy	2	1	y	11	826.45	1238.73	27.6	10.4396
sp|Q14839|CHD4_HUMAN	114.98	GGGNQVSLLNVVMDLK	heavy	2	1	y	12	826.45	1366.79	27.6	4.41468
sp|Q14839|CHD4_HUMAN	114.98	GGGNQVSLLNVVMDLK	heavy	2	1	y	8	826.45	939.542	27.6	100
sp|Q9BTC8|MTA3_HUMAN	83.421	YQADIPEMLLEGESDER	light	2	1	y	9	997.954	1047.5	32.8	64.1231
sp|Q9BTC8|MTA3_HUMAN	83.421	YQADIPEMLLEGESDER	light	2	1	y	10	997.954	1178.54	32.8	57.0066
sp|Q9BTC8|MTA3_HUMAN	83.421	YQADIPEMLLEGESDER	light	2	1	y	11	997.954	1307.58	32.8	66.278
sp|Q9BTC8|MTA3_HUMAN	83.421	YQADIPEMLLEGESDER	light	2	1	y	12	997.954	1404.63	32.8	100
sp|P20700|LMNB1_HUMAN	-9.41017	IGDTSVSYK	light	2	1	y	3	485.248	397.209	19.8124	17.72
sp|P20700|LMNB1_HUMAN	-9.41017	IGDTSVSYK	light	2	1	y	5	485.248	583.309	19.8124	14.7
sp|P20700|LMNB1_HUMAN	-9.41017	IGDTSVSYK	light	2	1	y	6	485.248	684.357	19.8124	19.14
sp|P20700|LMNB1_HUMAN	-9.41017	IGDTSVSYK	light	2	1	y	7	485.248	799.384	19.8124	40.65
sp|P20700|LMNB1_HUMAN	-9.41017	IGDTSVSYK	light	2	1	y	8	485.248	856.405	19.8124	100
sp|P20700|LMNB1_HUMAN	-9.41017	IGDTSVSYK	heavy	2	1	y	3	489.255	405.223	19.8124	17.72
sp|P20700|LMNB1_HUMAN	-9.41017	IGDTSVSYK	heavy	2	1	y	5	489.255	591.323	19.8124	14.7
sp|P20700|LMNB1_HUMAN	-9.41017	IGDTSVSYK	heavy	2	1	y	6	489.255	692.371	19.8124	19.14
sp|P20700|LMNB1_HUMAN	-9.41017	IGDTSVSYK	heavy	2	1	y	7	489.255	807.398	19.8124	40.65
sp|P20700|LMNB1_HUMAN	-9.41017	IGDTSVSYK	heavy	2	1	y	8	489.255	864.419	19.8124	100
sp|Q03252|LMNB2_HUMAN	55.3265	DLESLFHR	light	2	1	y	2	508.762	312.178	20.6119	28.1
sp|Q03252|LMNB2_HUMAN	55.3265	DLESLFHR	light	2	1	y	3	508.762	459.247	20.6119	61.56
sp|Q03252|LMNB2_HUMAN	55.3265	DLESLFHR	light	2	1	y	4	508.762	572.331	20.6119	27.93
sp|Q03252|LMNB2_HUMAN	55.3265	DLESLFHR	light	2	1	y	5	508.762	659.363	20.6119	100
sp|Q03252|LMNB2_HUMAN	55.3265	DLESLFHR	light	2	1	y	6	508.762	788.406	20.6119	85.99
sp|Q03252|LMNB2_HUMAN	55.3265	DLESLFHR	heavy	2	1	y	2	513.766	322.187	20.6119	28.1
sp|Q03252|LMNB2_HUMAN	55.3265	DLESLFHR	heavy	2	1	y	3	513.766	469.255	20.6119	61.56
sp|Q03252|LMNB2_HUMAN	55.3265	DLESLFHR	heavy	2	1	y	4	513.766	582.339	20.6119	27.93
sp|Q03252|LMNB2_HUMAN	55.3265	DLESLFHR	heavy	2	1	y	5	513.766	669.371	20.6119	100
sp|Q03252|LMNB2_HUMAN	55.3265	DLESLFHR	heavy	2	1	y	6	513.766	798.414	20.6119	85.99
sp|P02545|LMNA_HUMAN	39.0665	LADALQELR	light	2	1	b	3	514.79	300.156	20.8169	48.1
sp|P02545|LMNA_HUMAN	39.0665	LADALQELR	light	2	1	y	4	514.79	545.305	20.8169	65.91
sp|P02545|LMNA_HUMAN	39.0665	LADALQELR	light	2	1	y	5	514.79	658.389	20.8169	49.03
sp|P02545|LMNA_HUMAN	39.0665	LADALQELR	light	2	1	y	6	514.79	729.426	20.8169	34.48
sp|P02545|LMNA_HUMAN	39.0665	LADALQELR	light	2	1	b	8	514.79	854.462	20.8169	100
sp|P02545|LMNA_HUMAN	39.0665	LADALQELR	heavy	2	1	b	3	519.795	300.156	20.8169	48.1
sp|P02545|LMNA_HUMAN	39.0665	LADALQELR	heavy	2	1	y	4	519.795	555.313	20.8169	65.91
sp|P02545|LMNA_HUMAN	39.0665	LADALQELR	heavy	2	1	y	5	519.795	668.397	20.8169	49.03
sp|P02545|LMNA_HUMAN	39.0665	LADALQELR	heavy	2	1	y	6	519.795	739.434	20.8169	34.48
sp|P02545|LMNA_HUMAN	39.0665	LADALQELR	heavy	2	1	b	8	519.795	854.462	20.8169	100
sp|P20700|LMNB1_HUMAN	-0.523006	AGGPTTPLSPTR	light	2	1	y	3	577.812	373.22	22.9596	12.96
sp|P20700|LMNB1_HUMAN	-0.523006	AGGPTTPLSPTR	light	2	1	y	4	577.812	460.252	22.9596	10.15
sp|P20700|LMNB1_HUMAN	-0.523006	AGGPTTPLSPTR	light	2	1	y	5	577.812	573.336	22.9596	5.32
sp|P20700|LMNB1_HUMAN	-0.523006	AGGPTTPLSPTR	light	2	1	y	6	577.812	670.389	22.9596	100
sp|P20700|LMNB1_HUMAN	-0.523006	AGGPTTPLSPTR	light	2	1	y	7	577.812	771.436	22.9596	12.57
sp|P20700|LMNB1_HUMAN	-0.523006	AGGPTTPLSPTR	heavy	2	1	y	3	582.816	383.228	22.9596	12.96
sp|P20700|LMNB1_HUMAN	-0.523006	AGGPTTPLSPTR	heavy	2	1	y	4	582.816	470.26	22.9596	10.15
sp|P20700|LMNB1_HUMAN	-0.523006	AGGPTTPLSPTR	heavy	2	1	y	5	582.816	583.344	22.9596	5.32
sp|P20700|LMNB1_HUMAN	-0.523006	AGGPTTPLSPTR	heavy	2	1	y	6	582.816	680.397	22.9596	100
sp|P20700|LMNB1_HUMAN	-0.523006	AGGPTTPLSPTR	heavy	2	1	y	7	582.816	781.445	22.9596	12.57
sp|P02545|LMNA_HUMAN	20.7045	NSNLVGAAHEELQQSR	light	3	1	b	4	585.286	429.21	29.0522	30.65
sp|P02545|LMNA_HUMAN	20.7045	NSNLVGAAHEELQQSR	light	3	2	y	8	585.286	513.752	29.0522	56.25
sp|P02545|LMNA_HUMAN	20.7045	NSNLVGAAHEELQQSR	light	3	2	b	12	585.286	618.305	29.0522	54.13
sp|P02545|LMNA_HUMAN	20.7045	NSNLVGAAHEELQQSR	light	3	2	y	12	585.286	662.834	29.0522	28.2
sp|P02545|LMNA_HUMAN	20.7045	NSNLVGAAHEELQQSR	light	3	1	y	7	585.286	889.438	29.0522	100
sp|P20700|LMNB1_HUMAN	64.6611	IQELEDLLAK	light	2	1	b	3	586.332	371.193	23.2493	33.62
sp|P20700|LMNB1_HUMAN	64.6611	IQELEDLLAK	light	2	1	y	5	586.332	559.346	23.2493	16.47
sp|P20700|LMNB1_HUMAN	64.6611	IQELEDLLAK	light	2	1	y	6	586.332	688.388	23.2493	25.04
sp|P20700|LMNB1_HUMAN	64.6611	IQELEDLLAK	light	2	1	y	7	586.332	801.472	23.2493	34.67
sp|P20700|LMNB1_HUMAN	64.6611	IQELEDLLAK	light	2	1	y	8	586.332	930.515	23.2493	100
sp|P02545|LMNA_HUMAN	20.7045	NSNLVGAAHEELQQSR	heavy	3	1	b	4	588.622	429.21	29.0522	30.65
sp|P02545|LMNA_HUMAN	20.7045	NSNLVGAAHEELQQSR	heavy	3	2	y	8	588.622	518.756	29.0522	56.25
sp|P02545|LMNA_HUMAN	20.7045	NSNLVGAAHEELQQSR	heavy	3	2	b	12	588.622	618.305	29.0522	54.13
sp|P02545|LMNA_HUMAN	20.7045	NSNLVGAAHEELQQSR	heavy	3	2	y	12	588.622	667.838	29.0522	28.2
sp|P02545|LMNA_HUMAN	20.7045	NSNLVGAAHEELQQSR	heavy	3	1	y	7	588.622	899.446	29.0522	100
sp|P20700|LMNB1_HUMAN	64.6611	IQELEDLLAK	heavy	2	1	b	3	590.339	371.193	23.2493	33.62
sp|P20700|LMNB1_HUMAN	64.6611	IQELEDLLAK	heavy	2	1	y	5	590.339	567.36	23.2493	16.47
sp|P20700|LMNB1_HUMAN	64.6611	IQELEDLLAK	heavy	2	1	y	6	590.339	696.402	23.2493	25.04
sp|P20700|LMNB1_HUMAN	64.6611	IQELEDLLAK	heavy	2	1	y	7	590.339	809.486	23.2493	34.67
sp|P20700|LMNB1_HUMAN	64.6611	IQELEDLLAK	heavy	2	1	y	8	590.339	938.529	23.2493	100
sp|Q03252|LMNB2_HUMAN	43.7068	SEVELAAALSDK	light	2	1	y	3	616.822	349.172	24.2859	50.99
sp|Q03252|LMNB2_HUMAN	43.7068	SEVELAAALSDK	light	2	1	y	6	616.822	604.331	24.2859	66.9
sp|Q03252|LMNB2_HUMAN	43.7068	SEVELAAALSDK	light	2	1	y	7	616.822	675.368	24.2859	100
sp|Q03252|LMNB2_HUMAN	43.7068	SEVELAAALSDK	light	2	1	y	8	616.822	788.452	24.2859	79.43
sp|Q03252|LMNB2_HUMAN	43.7068	SEVELAAALSDK	light	2	1	y	9	616.822	917.494	24.2859	69.01
sp|Q03252|LMNB2_HUMAN	26.7443	ALYESELADAR	light	2	1	b	10	619.307	1063.49	24.3704	48.46
sp|Q03252|LMNB2_HUMAN	26.7443	ALYESELADAR	light	2	1	y	4	619.307	432.221	24.3704	27.58
sp|Q03252|LMNB2_HUMAN	26.7443	ALYESELADAR	light	2	1	y	5	619.307	545.305	24.3704	34.55
sp|Q03252|LMNB2_HUMAN	26.7443	ALYESELADAR	light	2	1	y	7	619.307	761.379	24.3704	100
sp|Q03252|LMNB2_HUMAN	26.7443	ALYESELADAR	light	2	1	y	8	619.307	890.422	24.3704	51.59
sp|Q03252|LMNB2_HUMAN	43.7068	SEVELAAALSDK	heavy	2	1	y	3	620.829	357.187	24.2859	50.99
sp|Q03252|LMNB2_HUMAN	43.7068	SEVELAAALSDK	heavy	2	1	y	6	620.829	612.345	24.2859	66.9
sp|Q03252|LMNB2_HUMAN	43.7068	SEVELAAALSDK	heavy	2	1	y	7	620.829	683.382	24.2859	100
sp|Q03252|LMNB2_HUMAN	43.7068	SEVELAAALSDK	heavy	2	1	y	8	620.829	796.466	24.2859	79.43
sp|Q03252|LMNB2_HUMAN	43.7068	SEVELAAALSDK	heavy	2	1	y	9	620.829	925.509	24.2859	69.01
sp|Q03252|LMNB2_HUMAN	26.7443	ALYESELADAR	heavy	2	1	b	10	624.311	1063.49	24.3704	48.46
sp|Q03252|LMNB2_HUMAN	26.7443	ALYESELADAR	heavy	2	1	y	4	624.311	442.229	24.3704	27.58
sp|Q03252|LMNB2_HUMAN	26.7443	ALYESELADAR	heavy	2	1	y	5	624.311	555.313	24.3704	34.55
sp|Q03252|LMNB2_HUMAN	26.7443	ALYESELADAR	heavy	2	1	y	7	624.311	771.388	24.3704	100
sp|Q03252|LMNB2_HUMAN	26.7443	ALYESELADAR	heavy	2	1	y	8	624.311	900.43	24.3704	51.59
sp|P02545|LMNA_HUMAN	28.0669	SVGGSGGGSFGDNLVTR	light	2	1	y	10	783.879	1065.53	29.9659	37.31
sp|P02545|LMNA_HUMAN	28.0669	SVGGSGGGSFGDNLVTR	light	2	1	y	11	783.879	1122.55	29.9659	38.46
sp|P02545|LMNA_HUMAN	28.0669	SVGGSGGGSFGDNLVTR	light	2	1	y	12	783.879	1179.58	29.9659	49.66
sp|P02545|LMNA_HUMAN	28.0669	SVGGSGGGSFGDNLVTR	light	2	1	y	7	783.879	774.411	29.9659	100
sp|P02545|LMNA_HUMAN	28.0669	SVGGSGGGSFGDNLVTR	light	2	1	y	8	783.879	921.479	29.9659	67.15
sp|P02545|LMNA_HUMAN	28.0669	SVGGSGGGSFGDNLVTR	heavy	2	1	y	10	788.883	1075.54	29.9659	37.31
sp|P02545|LMNA_HUMAN	28.0669	SVGGSGGGSFGDNLVTR	heavy	2	1	y	11	788.883	1132.56	29.9659	38.46
sp|P02545|LMNA_HUMAN	28.0669	SVGGSGGGSFGDNLVTR	heavy	2	1	y	12	788.883	1189.58	29.9659	49.66
sp|P02545|LMNA_HUMAN	28.0669	SVGGSGGGSFGDNLVTR	heavy	2	1	y	7	788.883	784.419	29.9659	100
sp|P02545|LMNA_HUMAN	28.0669	SVGGSGGGSFGDNLVTR	heavy	2	1	y	8	788.883	931.488	29.9659	67.15
sp|P02545|LMNA_HUMAN	21.0964	NSNLVGAAHEELQQSR	light	2	1	y	8	876.935	1026.5	33.1298	52.82
sp|P02545|LMNA_HUMAN	21.0964	NSNLVGAAHEELQQSR	light	2	1	y	9	876.935	1097.53	33.1298	36.28
sp|P02545|LMNA_HUMAN	21.0964	NSNLVGAAHEELQQSR	light	2	1	b	12	876.935	1235.6	33.1298	74.95
sp|P02545|LMNA_HUMAN	21.0964	NSNLVGAAHEELQQSR	light	2	1	b	3	876.935	316.126	33.1298	55.46
sp|P02545|LMNA_HUMAN	21.0964	NSNLVGAAHEELQQSR	light	2	1	b	4	876.935	429.21	33.1298	100
sp|P02545|LMNA_HUMAN	21.0964	NSNLVGAAHEELQQSR	heavy	2	1	y	8	881.939	1036.51	33.1298	52.82
sp|P02545|LMNA_HUMAN	21.0964	NSNLVGAAHEELQQSR	heavy	2	1	y	9	881.939	1107.54	33.1298	36.28
sp|P02545|LMNA_HUMAN	21.0964	NSNLVGAAHEELQQSR	heavy	2	1	b	12	881.939	1235.6	33.1298	74.95
sp|P02545|LMNA_HUMAN	21.0964	NSNLVGAAHEELQQSR	heavy	2	1	b	3	881.939	316.126	33.1298	55.46
sp|P02545|LMNA_HUMAN	21.0964	NSNLVGAAHEELQQSR	heavy	2	1	b	4	881.939	429.21	33.1298	100
